# Supplementary material for: Trimetallaborides as starting points for the syntheses of large metal-rich molecular borides and clusters
Source: Chem Sci. 2015 Oct 20;7(1):109–16. doi: 10.1039/c5sc03206g (PMC5950574; doi:10.1039/c5sc03206g)
Supplement: Supplementary file 2 [file SC-007-C5SC03206G-s002.cif]

# Electronic Supplementary Material (ESI) for Chemical Science.
# This journal is © The Royal Society of Chemistry 2015

####################################################################### 
# 
# This file contains crystal structure data downloaded from the 
# Cambridge Structural Database (CSD) hosted by the Cambridge 
# Crystallographic Data Centre (CCDC).
# 
# Full information about CCDC data access policies and citation 
# guidelines are available at http://www.ccdc.cam.ac.uk/access/V1 
# 
# Audit and citation data items may have been added by the CCDC. 
# Please retain this information to preserve the provenance of 
# this file and to allow appropriate attribution of the data. 
# 
#######################################################################

data_2
_database_code_depnum_ccdc_archive 'CCDC 1420470'
_audit_update_record             
;
2015-08-25 deposited with the CCDC.
2015-10-20 downloaded from the CCDC.
;

_audit_creation_method           SHELXL-97
_chemical_name_systematic        
; 
?
;
_chemical_name_common            
;
?
;
_chemical_melting_point          ?
_chemical_formula_moiety         'C28 H20 B2 Cu2 Mn4 O8'

_chemical_formula_sum            'C28 H20 B2 Cu2 Mn4 O8'
_chemical_formula_weight         852.90

loop_
_atom_type_symbol
_atom_type_description
_atom_type_scat_dispersion_real
_atom_type_scat_dispersion_imag
_atom_type_scat_source
C C 0.0033 0.0016 'International Tables Vol C Tables 4.2.6.8 and 6.1.1.4'
H H 0.0000 0.0000 'International Tables Vol C Tables 4.2.6.8 and 6.1.1.4'
B B 0.0013 0.0007 'International Tables Vol C Tables 4.2.6.8 and 6.1.1.4'
O O 0.0106 0.0060 'International Tables Vol C Tables 4.2.6.8 and 6.1.1.4'
Mn Mn 0.3368 0.7283 'International Tables Vol C Tables 4.2.6.8 and 6.1.1.4'
Cu Cu 0.3201 1.2651 'International Tables Vol C Tables 4.2.6.8 and 6.1.1.4'

_symmetry_cell_setting           Monoclinic
_symmetry_space_group_name_H-M   P2(1)/c
_symmetry_space_group_name_Hall  '-P 2ybc'

loop_
_symmetry_equiv_pos_as_xyz
'x, y, z'
'-x, y+1/2, -z+1/2'
'-x, -y, -z'
'x, -y-1/2, z-1/2'

_cell_length_a                   12.6570(12)
_cell_length_b                   17.3227(16)
_cell_length_c                   13.6878(13)
_cell_angle_alpha                90.00
_cell_angle_beta                 91.065(4)
_cell_angle_gamma                90.00
_cell_volume                     3000.6(5)
_cell_formula_units_Z            4
_cell_measurement_temperature    100(2)
_cell_measurement_reflns_used    9945
_cell_measurement_theta_min      2.35
_cell_measurement_theta_max      26.58

_exptl_crystal_description       block
_exptl_crystal_colour            orange
_exptl_crystal_size_max          0.26
_exptl_crystal_size_mid          0.19
_exptl_crystal_size_min          0.12
_exptl_crystal_density_meas      ?
_exptl_crystal_density_diffrn    1.888
_exptl_crystal_density_method    'not measured'
_exptl_crystal_F_000             1680
_exptl_absorpt_coefficient_mu    3.072
_exptl_absorpt_correction_type   multi-scan
_exptl_absorpt_correction_T_min  0.5351
_exptl_absorpt_correction_T_max  0.6558
_exptl_absorpt_process_details   'Sadabs 2008/1 (Bruker 2008)'

_exptl_special_details           
; 
 The crystal was immersed in a film of perfluoropolyether oil, mounted
on a a glass fiber and transferred to stream of cold nitrogen. 
;

_diffrn_ambient_temperature      100(2)
_diffrn_radiation_wavelength     0.71073
_diffrn_radiation_type           MoK\a
_diffrn_radiation_source         'rotating anode'
_diffrn_radiation_monochromator  'multi-layer mirror'
_diffrn_measurement_device_type  'Bruker X8-APEX II'
_diffrn_measurement_method       '\f and \w scans'
_diffrn_detector_area_resol_mean 8.333
_diffrn_standards_number         ?
_diffrn_standards_interval_count ?
_diffrn_standards_interval_time  ?
_diffrn_standards_decay_%        ?
_diffrn_reflns_number            36896
_diffrn_reflns_av_R_equivalents  0.0488
_diffrn_reflns_av_sigmaI/netI    0.0331
_diffrn_reflns_limit_h_min       -15
_diffrn_reflns_limit_h_max       15
_diffrn_reflns_limit_k_min       -21
_diffrn_reflns_limit_k_max       21
_diffrn_reflns_limit_l_min       -17
_diffrn_reflns_limit_l_max       17
_diffrn_reflns_theta_min         1.61
_diffrn_reflns_theta_max         26.37
_reflns_number_total             6139
_reflns_number_gt                5205
_reflns_threshold_expression     >2sigma(I)

_computing_data_collection       'APEX2 ver. 2010.3 (Bruker AXS)'
_computing_cell_refinement       'Saint+ ver. 7.68A (Bruker AXS)'
_computing_data_reduction        'Saint+ ver. 7.68A (Bruker AXS)'
_computing_structure_solution    'SHELXS-97 (Sheldrick, 1990)'
_computing_structure_refinement  'SHELXL-97 (Sheldrick, 1997)'
_computing_molecular_graphics    'XP ver. 5.1 (Bruker AXS, 1998)'
_computing_publication_material  'SHELXL-97 (Sheldrick, 2008)'

_refine_special_details          
; 
 Refinement of F^2^ against ALL reflections.  The weighted R-factor wR and 
 goodness of fit S are based on F^2^, conventional R-factors R are based 
 on F, with F set to zero for negative F^2^. The threshold expression of 
 F^2^ > 2sigma(F^2^) is used only for calculating R-factors(gt) etc. and is 
 not relevant to the choice of reflections for refinement.  R-factors based 
 on F^2^ are statistically about twice as large as those based on F, and R- 
 factors based on ALL data will be even larger. 
 The Uii displacement parameters of atoms C16, C19, C20 and O3 were restrained
 with ISOR keyword to approximate isotropic behavior. 
;

_refine_ls_structure_factor_coef Fsqd
_refine_ls_matrix_type           full
_refine_ls_weighting_scheme      calc
_refine_ls_weighting_details     
'calc w=1/[\s^2^(Fo^2^)+(0.0415P)^2^+2.4294P] where P=(Fo^2^+2Fc^2^)/3'
_atom_sites_solution_primary     direct
_atom_sites_solution_secondary   difmap
_atom_sites_solution_hydrogens   geom
_refine_ls_hydrogen_treatment    constr
_refine_ls_extinction_method     none
_refine_ls_extinction_coef       ?
_refine_ls_number_reflns         6139
_refine_ls_number_parameters     397
_refine_ls_number_restraints     24
_refine_ls_R_factor_all          0.0396
_refine_ls_R_factor_gt           0.0308
_refine_ls_wR_factor_ref         0.0780
_refine_ls_wR_factor_gt          0.0743
_refine_ls_goodness_of_fit_ref   1.033
_refine_ls_restrained_S_all      1.049
_refine_ls_shift/su_max          0.002
_refine_ls_shift/su_mean         0.000

loop_
_atom_site_label
_atom_site_type_symbol
_atom_site_fract_x
_atom_site_fract_y
_atom_site_fract_z
_atom_site_U_iso_or_equiv
_atom_site_adp_type
_atom_site_occupancy
_atom_site_symmetry_multiplicity
_atom_site_calc_flag
_atom_site_refinement_flags
_atom_site_disorder_assembly
_atom_site_disorder_group
Cu1 Cu 0.82541(3) 0.950640(18) 0.23380(2) 0.01287(9) Uani 1 1 d . . .
O1 O 0.6621(2) 1.08573(16) 0.44017(16) 0.0381(6) Uani 1 1 d . . .
C1 C 0.6224(3) 1.04572(18) 0.3815(2) 0.0225(7) Uani 1 1 d . . .
Mn1 Mn 0.54897(3) 0.98132(2) 0.30193(3) 0.01425(11) Uani 1 1 d . . .
B1 B 0.6557(3) 0.92741(19) 0.2256(2) 0.0152(7) Uani 1 1 d . . .
Cu2 Cu 0.69078(3) 1.054027(19) 0.22614(2) 0.01344(9) Uani 1 1 d . . .
O2 O 0.6016(2) 0.85323(15) 0.4355(2) 0.0452(7) Uani 1 1 d . . .
C2 C 0.5825(3) 0.9035(2) 0.3815(2) 0.0269(7) Uani 1 1 d . . .
Mn2 Mn 0.72685(3) 0.84931(2) 0.14557(3) 0.01431(11) Uani 1 1 d . . .
B2 B 0.8580(3) 1.07767(18) 0.2283(2) 0.0137(6) Uani 1 1 d . . .
Mn3 Mn 0.78928(3) 1.16034(2) 0.15068(3) 0.01171(10) Uani 1 1 d . . .
O3 O 0.5582(2) 0.75707(15) 0.2323(3) 0.0536(8) Uani 1 1 d U . .
C3 C 0.6247(3) 0.79417(18) 0.1994(3) 0.0295(8) Uani 1 1 d . . .
C7 C 0.9044(2) 0.95634(17) 0.3834(2) 0.0176(6) Uani 1 1 d . . .
O7 O 0.87037(19) 0.91306(13) 0.43916(15) 0.0301(6) Uani 1 1 d . . .
C6 C 0.8769(2) 1.12244(16) 0.0627(2) 0.0163(6) Uani 1 1 d . . .
O6 O 0.93339(17) 1.09861(13) 0.00397(15) 0.0250(5) Uani 1 1 d . . .
C5 C 0.6795(2) 1.12053(16) 0.0825(2) 0.0163(6) Uani 1 1 d . . .
O5 O 0.60869(17) 1.10330(13) 0.03049(15) 0.0248(5) Uani 1 1 d . . .
Mn4 Mn 0.96897(3) 1.02807(2) 0.30823(3) 0.01150(10) Uani 1 1 d . . .
O4 O 0.8776(2) 0.77893(13) 0.28745(19) 0.0380(6) Uani 1 1 d . . .
C4 C 0.8195(2) 0.81041(17) 0.2337(2) 0.0215(7) Uani 1 1 d . . .
C8 C 0.9244(2) 1.10011(17) 0.3900(2) 0.0167(6) Uani 1 1 d . . .
O8 O 0.89869(18) 1.14809(13) 0.44444(15) 0.0259(5) Uani 1 1 d . . .
C11 C 0.4025(3) 1.0434(2) 0.3210(3) 0.0329(8) Uani 1 1 d . . .
H11 H 0.3893 1.0773 0.3739 0.040 Uiso 1 1 calc R . .
C12 C 0.4459(3) 1.06405(18) 0.2297(3) 0.0268(7) Uani 1 1 d . . .
H12 H 0.4672 1.1143 0.2104 0.032 Uiso 1 1 calc R . .
C14 C 0.4125(2) 0.93390(19) 0.2269(3) 0.0256(7) Uani 1 1 d . . .
H14 H 0.4072 0.8818 0.2057 0.031 Uiso 1 1 calc R . .
C13 C 0.4519(2) 0.99597(18) 0.1723(2) 0.0246(7) Uani 1 1 d . . .
H13 H 0.4781 0.9929 0.1079 0.029 Uiso 1 1 calc R . .
C16 C 0.8094(3) 0.9084(2) 0.0302(2) 0.0343(9) Uani 1 1 d U . .
H16 H 0.8560 0.9507 0.0413 0.041 Uiso 1 1 calc R . .
C15 C 0.3823(2) 0.9627(2) 0.3185(3) 0.0282(8) Uani 1 1 d . . .
H15 H 0.3534 0.9331 0.3700 0.034 Uiso 1 1 calc R . .
C18 C 0.7465(3) 0.78528(19) 0.0114(2) 0.0291(8) Uani 1 1 d . . .
H18 H 0.7443 0.7306 0.0071 0.035 Uiso 1 1 calc R . .
C19 C 0.6593(3) 0.8352(2) 0.0022(3) 0.0405(10) Uani 1 1 d U . .
H19 H 0.5877 0.8207 -0.0088 0.049 Uiso 1 1 calc R . .
C20 C 0.7000(4) 0.9131(2) 0.0128(2) 0.0398(10) Uani 1 1 d U . .
H20 H 0.6595 0.9592 0.0087 0.048 Uiso 1 1 calc R . .
C21 C 0.7589(3) 1.23606(16) 0.2731(2) 0.0244(7) Uani 1 1 d . . .
H21 H 0.7353 1.2194 0.3350 0.029 Uiso 1 1 calc R . .
C22 C 0.6935(3) 1.25753(16) 0.1923(2) 0.0236(7) Uani 1 1 d . . .
H22 H 0.6184 1.2571 0.1906 0.028 Uiso 1 1 calc R . .
C23 C 0.7595(3) 1.27977(16) 0.1146(2) 0.0204(6) Uani 1 1 d . . .
H23 H 0.7365 1.2974 0.0520 0.025 Uiso 1 1 calc R . .
C24 C 0.8658(2) 1.27115(15) 0.1466(2) 0.0181(6) Uani 1 1 d . . .
H24 H 0.9265 1.2817 0.1090 0.022 Uiso 1 1 calc R . .
C25 C 0.8662(3) 1.24385(16) 0.2453(2) 0.0211(7) Uani 1 1 d . . .
H25 H 0.9268 1.2330 0.2849 0.025 Uiso 1 1 calc R . .
C26 C 1.1288(2) 1.0684(2) 0.3268(2) 0.0246(7) Uani 1 1 d . . .
H26 H 1.1500 1.1059 0.3739 0.030 Uiso 1 1 calc R . .
C27 C 1.0937(2) 1.08422(17) 0.2295(2) 0.0190(6) Uani 1 1 d . . .
H27 H 1.0872 1.1338 0.2003 0.023 Uiso 1 1 calc R . .
C28 C 1.0703(2) 1.01283(17) 0.1840(2) 0.0185(6) Uani 1 1 d . . .
H28 H 1.0453 1.0060 0.1187 0.022 Uiso 1 1 calc R . .
C29 C 1.0905(2) 0.95327(18) 0.2525(2) 0.0245(7) Uani 1 1 d . . .
H29 H 1.0815 0.8995 0.2413 0.029 Uiso 1 1 calc R . .
C30 C 1.1268(2) 0.9881(2) 0.3417(2) 0.0288(8) Uani 1 1 d . . .
H30 H 1.1461 0.9618 0.4003 0.035 Uiso 1 1 calc R . .
C17 C 0.8377(3) 0.8302(2) 0.0282(2) 0.0309(8) Uani 1 1 d . . .
H17 H 0.9073 0.8106 0.0368 0.037 Uiso 1 1 calc R . .

loop_
_atom_site_aniso_label
_atom_site_aniso_U_11
_atom_site_aniso_U_22
_atom_site_aniso_U_33
_atom_site_aniso_U_23
_atom_site_aniso_U_13
_atom_site_aniso_U_12
Cu1 0.01370(19) 0.01210(17) 0.01280(17) -0.00053(12) -0.00035(14) -0.00063(13)
O1 0.0411(15) 0.0553(17) 0.0183(12) -0.0108(11) 0.0089(11) -0.0198(13)
C1 0.0210(17) 0.0322(18) 0.0146(15) 0.0018(13) 0.0067(13) -0.0013(13)
Mn1 0.0111(2) 0.0160(2) 0.0158(2) 0.00423(16) 0.00221(18) 0.00039(16)
B1 0.0132(16) 0.0197(16) 0.0127(15) 0.0085(12) 0.0009(13) 0.0028(13)
Cu2 0.01310(18) 0.01320(17) 0.01409(18) 0.00334(13) 0.00240(14) -0.00019(13)
O2 0.0428(16) 0.0464(16) 0.0469(16) 0.0332(13) 0.0125(13) 0.0186(13)
C2 0.0219(17) 0.0314(18) 0.0278(17) 0.0104(14) 0.0082(14) 0.0045(13)
Mn2 0.0158(2) 0.0117(2) 0.0155(2) -0.00051(16) 0.00053(18) -0.00136(16)
B2 0.0218(18) 0.0116(14) 0.0079(14) 0.0003(11) 0.0050(13) 0.0030(12)
Mn3 0.0163(2) 0.0099(2) 0.00906(19) 0.00056(15) 0.00310(17) 0.00014(16)
O3 0.0372(15) 0.0255(13) 0.099(2) 0.0017(14) 0.0342(16) -0.0071(12)
C3 0.0221(18) 0.0159(15) 0.051(2) 0.0000(15) 0.0097(16) 0.0010(13)
C7 0.0175(16) 0.0226(15) 0.0127(14) -0.0018(12) -0.0026(12) -0.0009(12)
O7 0.0400(15) 0.0337(13) 0.0166(11) 0.0095(10) -0.0026(10) -0.0148(11)
C6 0.0195(15) 0.0155(14) 0.0139(13) 0.0015(11) 0.0016(12) -0.0032(12)
O6 0.0271(13) 0.0282(12) 0.0200(11) -0.0071(9) 0.0104(10) 0.0007(9)
C5 0.0203(16) 0.0142(14) 0.0144(13) 0.0022(11) 0.0008(12) 0.0021(11)
O5 0.0242(12) 0.0292(12) 0.0206(11) 0.0061(9) -0.0078(10) -0.0019(9)
Mn4 0.0117(2) 0.0139(2) 0.0090(2) 0.00023(15) 0.00094(17) -0.00013(16)
O4 0.0449(16) 0.0229(12) 0.0455(15) -0.0008(11) -0.0177(13) 0.0139(11)
C4 0.0247(18) 0.0144(14) 0.0255(16) -0.0021(12) 0.0054(14) 0.0033(12)
C8 0.0168(15) 0.0226(15) 0.0108(13) 0.0031(12) -0.0004(12) -0.0016(12)
O8 0.0339(13) 0.0302(12) 0.0137(10) -0.0074(9) 0.0015(10) 0.0075(10)
C11 0.0163(17) 0.044(2) 0.039(2) -0.0106(16) -0.0028(15) 0.0137(15)
C12 0.0218(17) 0.0184(15) 0.0398(19) 0.0075(14) -0.0080(15) 0.0026(13)
C14 0.0135(16) 0.0229(16) 0.0403(19) 0.0031(14) -0.0053(14) -0.0015(12)
C13 0.0157(16) 0.0306(17) 0.0270(17) 0.0065(13) -0.0104(13) 0.0005(13)
C16 0.058(3) 0.0318(19) 0.0131(15) -0.0009(13) 0.0106(16) -0.0131(17)
C15 0.0102(15) 0.0388(19) 0.0356(19) 0.0110(15) 0.0043(14) -0.0015(13)
C18 0.046(2) 0.0198(16) 0.0216(16) -0.0097(13) -0.0013(15) -0.0052(14)
C19 0.046(2) 0.046(2) 0.0284(18) -0.0116(16) -0.0215(17) 0.0036(18)
C20 0.082(3) 0.0254(18) 0.0113(15) -0.0018(13) -0.0047(17) 0.0189(18)
C21 0.045(2) 0.0110(14) 0.0179(15) -0.0047(11) 0.0121(14) -0.0004(13)
C22 0.0273(18) 0.0114(14) 0.0327(17) -0.0031(12) 0.0094(14) 0.0045(12)
C23 0.0315(18) 0.0096(13) 0.0203(15) 0.0008(11) 0.0035(13) 0.0039(12)
C24 0.0268(17) 0.0113(13) 0.0165(14) -0.0008(11) 0.0031(13) -0.0036(12)
C25 0.0376(19) 0.0105(13) 0.0151(14) -0.0032(11) -0.0014(13) -0.0035(12)
C26 0.0103(15) 0.0424(19) 0.0212(16) -0.0076(14) 0.0045(13) -0.0074(13)
C27 0.0164(15) 0.0184(15) 0.0225(15) 0.0017(12) 0.0097(13) -0.0006(11)
C28 0.0157(15) 0.0241(16) 0.0159(14) -0.0029(12) 0.0093(12) 0.0020(12)
C29 0.0193(17) 0.0175(15) 0.0372(19) 0.0016(13) 0.0117(14) 0.0059(12)
C30 0.0128(16) 0.049(2) 0.0251(17) 0.0137(15) 0.0020(14) 0.0067(14)
C17 0.039(2) 0.0352(19) 0.0186(16) -0.0086(14) 0.0137(15) -0.0069(16)

_geom_special_details            
; 
 All esds (except the esd in the dihedral angle between two l.s. planes) 
 are estimated using the full covariance matrix.  The cell esds are taken 
 into account individually in the estimation of esds in distances, angles 
 and torsion angles; correlations between esds in cell parameters are only 
 used when they are defined by crystal symmetry.  An approximate (isotropic) 
 treatment of cell esds is used for estimating esds involving l.s. planes. 
;

loop_
_geom_bond_atom_site_label_1
_geom_bond_atom_site_label_2
_geom_bond_distance
_geom_bond_site_symmetry_2
_geom_bond_publ_flag
Cu1 B1 2.186(3) . ?
Cu1 B2 2.240(3) . ?
Cu1 C7 2.264(3) . ?
Cu1 C4 2.430(3) . ?
Cu1 Mn2 2.4576(5) . ?
Cu1 Mn4 2.4636(5) . ?
Cu1 Cu2 2.4730(5) . ?
O1 C1 1.168(4) . ?
C1 Mn1 1.804(3) . ?
C1 Cu2 2.315(3) . ?
Mn1 C2 1.780(3) . ?
Mn1 B1 1.960(3) . ?
Mn1 C15 2.150(3) . ?
Mn1 C13 2.154(3) . ?
Mn1 C14 2.156(3) . ?
Mn1 C11 2.164(3) . ?
Mn1 C12 2.164(3) . ?
Mn1 Cu2 2.4399(6) . ?
B1 Mn2 1.970(3) . ?
B1 Cu2 2.238(3) . ?
Cu2 B2 2.156(3) . ?
Cu2 C5 2.281(3) . ?
Cu2 Mn3 2.4618(5) . ?
O2 C2 1.165(4) . ?
Mn2 C3 1.778(3) . ?
Mn2 C4 1.797(3) . ?
Mn2 C19 2.139(3) . ?
Mn2 C20 2.148(3) . ?
Mn2 C18 2.163(3) . ?
Mn2 C16 2.168(3) . ?
Mn2 C17 2.178(3) . ?
B2 Mn4 1.962(3) . ?
B2 Mn3 1.975(3) . ?
Mn3 C6 1.778(3) . ?
Mn3 C5 1.797(3) . ?
Mn3 C24 2.151(3) . ?
Mn3 C22 2.157(3) . ?
Mn3 C23 2.158(3) . ?
Mn3 C25 2.161(3) . ?
Mn3 C21 2.167(3) . ?
O3 C3 1.157(4) . ?
C7 O7 1.159(4) . ?
C7 Mn4 1.817(3) . ?
C6 O6 1.162(3) . ?
C5 O5 1.172(3) . ?
Mn4 C8 1.775(3) . ?
Mn4 C26 2.151(3) . ?
Mn4 C30 2.156(3) . ?
Mn4 C27 2.160(3) . ?
Mn4 C29 2.161(3) . ?
Mn4 C28 2.165(3) . ?
O4 C4 1.166(4) . ?
C8 O8 1.167(3) . ?
C11 C12 1.421(5) . ?
C11 C15 1.422(5) . ?
C11 H11 0.9500 . ?
C12 C13 1.419(5) . ?
C12 H12 0.9500 . ?
C14 C13 1.406(4) . ?
C14 C15 1.409(5) . ?
C14 H14 0.9500 . ?
C13 H13 0.9500 . ?
C16 C17 1.402(5) . ?
C16 C20 1.404(6) . ?
C16 H16 0.9500 . ?
C15 H15 0.9500 . ?
C18 C19 1.406(5) . ?
C18 C17 1.407(5) . ?
C18 H18 0.9500 . ?
C19 C20 1.449(5) . ?
C19 H19 0.9500 . ?
C20 H20 0.9500 . ?
C21 C22 1.418(5) . ?
C21 C25 1.423(5) . ?
C21 H21 0.9500 . ?
C22 C23 1.418(4) . ?
C22 H22 0.9500 . ?
C23 C24 1.414(4) . ?
C23 H23 0.9500 . ?
C24 C25 1.431(4) . ?
C24 H24 0.9500 . ?
C25 H25 0.9500 . ?
C26 C30 1.407(5) . ?
C26 C27 1.423(4) . ?
C26 H26 0.9500 . ?
C27 C28 1.414(4) . ?
C27 H27 0.9500 . ?
C28 C29 1.415(4) . ?
C28 H28 0.9500 . ?
C29 C30 1.430(5) . ?
C29 H29 0.9500 . ?
C30 H30 0.9500 . ?
C17 H17 0.9500 . ?

loop_
_geom_angle_atom_site_label_1
_geom_angle_atom_site_label_2
_geom_angle_atom_site_label_3
_geom_angle
_geom_angle_site_symmetry_1
_geom_angle_site_symmetry_3
_geom_angle_publ_flag
B1 Cu1 B2 111.13(12) . . ?
B1 Cu1 C7 118.12(11) . . ?
B2 Cu1 C7 84.79(11) . . ?
B1 Cu1 C4 77.62(11) . . ?
B2 Cu1 C4 170.90(11) . . ?
C7 Cu1 C4 93.28(10) . . ?
B1 Cu1 Mn2 49.77(9) . . ?
B2 Cu1 Mn2 140.99(8) . . ?
C7 Cu1 Mn2 133.41(8) . . ?
C4 Cu1 Mn2 43.15(7) . . ?
B1 Cu1 Mn4 146.90(9) . . ?
B2 Cu1 Mn4 49.03(8) . . ?
C7 Cu1 Mn4 44.96(8) . . ?
C4 Cu1 Mn4 124.54(8) . . ?
Mn2 Cu1 Mn4 162.90(2) . . ?
B1 Cu1 Cu2 57.01(8) . . ?
B2 Cu1 Cu2 54.16(9) . . ?
C7 Cu1 Cu2 107.40(8) . . ?
C4 Cu1 Cu2 134.63(8) . . ?
Mn2 Cu1 Cu2 98.822(19) . . ?
Mn4 Cu1 Cu2 97.215(18) . . ?
O1 C1 Mn1 173.0(3) . . ?
O1 C1 Cu2 115.5(2) . . ?
Mn1 C1 Cu2 71.42(10) . . ?
C2 Mn1 C1 89.13(15) . . ?
C2 Mn1 B1 78.83(14) . . ?
C1 Mn1 B1 105.31(14) . . ?
C2 Mn1 C15 92.57(14) . . ?
C1 Mn1 C15 121.63(14) . . ?
B1 Mn1 C15 132.20(14) . . ?
C2 Mn1 C13 135.99(14) . . ?
C1 Mn1 C13 134.71(13) . . ?
B1 Mn1 C13 90.32(13) . . ?
C15 Mn1 C13 63.82(13) . . ?
C2 Mn1 C14 100.54(14) . . ?
C1 Mn1 C14 157.24(14) . . ?
B1 Mn1 C14 96.80(13) . . ?
C15 Mn1 C14 38.20(13) . . ?
C13 Mn1 C14 38.07(12) . . ?
C2 Mn1 C11 119.87(15) . . ?
C1 Mn1 C11 93.02(14) . . ?
B1 Mn1 C11 154.41(13) . . ?
C15 Mn1 C11 38.50(13) . . ?
C13 Mn1 C11 64.12(13) . . ?
C14 Mn1 C11 64.28(13) . . ?
C2 Mn1 C12 156.37(14) . . ?
C1 Mn1 C12 99.53(13) . . ?
B1 Mn1 C12 119.16(13) . . ?
C15 Mn1 C12 64.15(13) . . ?
C13 Mn1 C12 38.37(12) . . ?
C14 Mn1 C12 64.15(12) . . ?
C11 Mn1 C12 38.33(14) . . ?
C2 Mn1 Cu2 118.83(11) . . ?
C1 Mn1 Cu2 64.08(10) . . ?
B1 Mn1 Cu2 59.97(10) . . ?
C15 Mn1 Cu2 148.58(9) . . ?
C13 Mn1 Cu2 90.11(9) . . ?
C14 Mn1 Cu2 125.68(9) . . ?
C11 Mn1 Cu2 115.69(11) . . ?
C12 Mn1 Cu2 84.59(9) . . ?
Mn1 B1 Mn2 161.95(19) . . ?
Mn1 B1 Cu1 124.84(17) . . ?
Mn2 B1 Cu1 72.29(11) . . ?
Mn1 B1 Cu2 70.72(11) . . ?
Mn2 B1 Cu2 125.61(16) . . ?
Cu1 B1 Cu2 67.96(10) . . ?
B2 Cu2 B1 112.40(12) . . ?
B2 Cu2 C5 87.79(11) . . ?
B1 Cu2 C5 118.88(11) . . ?
B2 Cu2 C1 112.54(11) . . ?
B1 Cu2 C1 82.21(11) . . ?
C5 Cu2 C1 143.57(11) . . ?
B2 Cu2 Mn1 145.31(8) . . ?
B1 Cu2 Mn1 49.30(8) . . ?
C5 Cu2 Mn1 126.33(8) . . ?
C1 Cu2 Mn1 44.50(8) . . ?
B2 Cu2 Mn3 50.11(8) . . ?
B1 Cu2 Mn3 146.50(8) . . ?
C5 Cu2 Mn3 44.33(7) . . ?
C1 Cu2 Mn3 129.26(8) . . ?
Mn1 Cu2 Mn3 161.23(2) . . ?
B2 Cu2 Cu1 57.41(8) . . ?
B1 Cu2 Cu1 55.03(8) . . ?
C5 Cu2 Cu1 115.74(7) . . ?
C1 Cu2 Cu1 100.68(8) . . ?
Mn1 Cu2 Cu1 96.888(18) . . ?
Mn3 Cu2 Cu1 101.864(19) . . ?
O2 C2 Mn1 177.7(3) . . ?
C3 Mn2 C4 89.48(15) . . ?
C3 Mn2 B1 78.17(14) . . ?
C4 Mn2 B1 100.57(13) . . ?
C3 Mn2 C19 92.14(17) . . ?
C4 Mn2 C19 144.80(14) . . ?
B1 Mn2 C19 114.18(14) . . ?
C3 Mn2 C20 121.43(17) . . ?
C4 Mn2 C20 148.38(16) . . ?
B1 Mn2 C20 92.90(13) . . ?
C19 Mn2 C20 39.52(15) . . ?
C3 Mn2 C18 99.92(15) . . ?
C4 Mn2 C18 107.07(14) . . ?
B1 Mn2 C18 152.30(13) . . ?
C19 Mn2 C18 38.14(14) . . ?
C20 Mn2 C18 64.18(13) . . ?
C3 Mn2 C16 156.91(16) . . ?
C4 Mn2 C16 110.42(15) . . ?
B1 Mn2 C16 108.21(13) . . ?
C19 Mn2 C16 64.88(15) . . ?
C20 Mn2 C16 37.96(15) . . ?
C18 Mn2 C16 63.84(13) . . ?
C3 Mn2 C17 135.01(14) . . ?
C4 Mn2 C17 90.99(14) . . ?
B1 Mn2 C17 145.32(13) . . ?
C19 Mn2 C17 63.76(15) . . ?
C20 Mn2 C17 63.13(15) . . ?
C18 Mn2 C17 37.81(13) . . ?
C16 Mn2 C17 37.65(13) . . ?
C3 Mn2 Cu1 123.13(12) . . ?
C4 Mn2 Cu1 67.61(10) . . ?
B1 Mn2 Cu1 57.94(10) . . ?
C19 Mn2 Cu1 136.27(11) . . ?
C20 Mn2 Cu1 96.86(11) . . ?
C18 Mn2 Cu1 135.87(10) . . ?
C16 Mn2 Cu1 76.89(9) . . ?
C17 Mn2 Cu1 98.22(9) . . ?
Mn4 B2 Mn3 157.05(19) . . ?
Mn4 B2 Cu2 128.07(16) . . ?
Mn3 B2 Cu2 73.01(11) . . ?
Mn4 B2 Cu1 71.43(10) . . ?
Mn3 B2 Cu1 130.59(16) . . ?
Cu2 B2 Cu1 68.43(10) . . ?
C6 Mn3 C5 89.59(13) . . ?
C6 Mn3 B2 79.75(13) . . ?
C5 Mn3 B2 109.26(13) . . ?
C6 Mn3 C24 91.43(12) . . ?
C5 Mn3 C24 132.28(12) . . ?
B2 Mn3 C24 117.84(13) . . ?
C6 Mn3 C22 145.87(12) . . ?
C5 Mn3 C22 90.22(13) . . ?
B2 Mn3 C22 131.90(13) . . ?
C24 Mn3 C22 64.27(12) . . ?
C6 Mn3 C23 107.90(12) . . ?
C5 Mn3 C23 96.84(12) . . ?
B2 Mn3 C23 153.02(12) . . ?
C24 Mn3 C23 38.31(12) . . ?
C22 Mn3 C23 38.37(12) . . ?
C6 Mn3 C25 111.89(13) . . ?
C5 Mn3 C25 154.62(13) . . ?
B2 Mn3 C25 88.52(12) . . ?
C24 Mn3 C25 38.77(10) . . ?
C22 Mn3 C25 64.44(13) . . ?
C23 Mn3 C25 64.55(11) . . ?
C6 Mn3 C21 150.28(13) . . ?
C5 Mn3 C21 119.17(13) . . ?
B2 Mn3 C21 96.07(12) . . ?
C24 Mn3 C21 64.31(11) . . ?
C22 Mn3 C21 38.29(12) . . ?
C23 Mn3 C21 64.16(11) . . ?
C25 Mn3 C21 38.39(13) . . ?
C6 Mn3 Cu2 109.58(9) . . ?
C5 Mn3 Cu2 62.50(9) . . ?
B2 Mn3 Cu2 56.88(10) . . ?
C24 Mn3 Cu2 155.54(8) . . ?
C22 Mn3 Cu2 100.46(9) . . ?
C23 Mn3 Cu2 136.51(9) . . ?
C25 Mn3 Cu2 118.39(8) . . ?
C21 Mn3 Cu2 91.73(9) . . ?
O3 C3 Mn2 178.3(3) . . ?
O7 C7 Mn4 172.8(2) . . ?
O7 C7 Cu1 113.9(2) . . ?
Mn4 C7 Cu1 73.35(10) . . ?
O6 C6 Mn3 178.7(3) . . ?
O5 C5 Mn3 171.0(2) . . ?
O5 C5 Cu2 115.4(2) . . ?
Mn3 C5 Cu2 73.17(10) . . ?
C8 Mn4 C7 88.41(13) . . ?
C8 Mn4 B2 79.13(13) . . ?
C7 Mn4 B2 106.89(13) . . ?
C8 Mn4 C26 90.35(13) . . ?
C7 Mn4 C26 125.97(13) . . ?
B2 Mn4 C26 125.81(13) . . ?
C8 Mn4 C30 113.31(13) . . ?
C7 Mn4 C30 94.86(13) . . ?
B2 Mn4 C30 155.51(13) . . ?
C26 Mn4 C30 38.13(13) . . ?
C8 Mn4 C27 103.99(12) . . ?
C7 Mn4 C27 158.64(13) . . ?
B2 Mn4 C27 92.67(13) . . ?
C26 Mn4 C27 38.54(12) . . ?
C30 Mn4 C27 64.38(12) . . ?
C8 Mn4 C29 151.70(13) . . ?
C7 Mn4 C29 96.92(13) . . ?
B2 Mn4 C29 124.92(13) . . ?
C26 Mn4 C29 64.05(13) . . ?
C30 Mn4 C29 38.69(13) . . ?
C27 Mn4 C29 64.03(11) . . ?
C8 Mn4 C28 141.32(12) . . ?
C7 Mn4 C28 129.84(12) . . ?
B2 Mn4 C28 92.48(12) . . ?
C26 Mn4 C28 64.09(11) . . ?
C30 Mn4 C28 64.40(12) . . ?
C27 Mn4 C28 38.16(11) . . ?
C29 Mn4 C28 38.17(11) . . ?
C8 Mn4 Cu1 113.76(10) . . ?
C7 Mn4 Cu1 61.69(9) . . ?
B2 Mn4 Cu1 59.55(9) . . ?
C26 Mn4 Cu1 155.59(9) . . ?
C30 Mn4 Cu1 125.92(10) . . ?
C27 Mn4 Cu1 125.39(8) . . ?
C29 Mn4 Cu1 92.98(9) . . ?
C28 Mn4 Cu1 92.97(8) . . ?
O4 C4 Mn2 174.1(3) . . ?
O4 C4 Cu1 116.6(2) . . ?
Mn2 C4 Cu1 69.24(9) . . ?
O8 C8 Mn4 177.7(3) . . ?
C12 C11 C15 107.4(3) . . ?
C12 C11 Mn1 70.87(18) . . ?
C15 C11 Mn1 70.22(19) . . ?
C12 C11 H11 126.3 . . ?
C15 C11 H11 126.3 . . ?
Mn1 C11 H11 124.2 . . ?
C13 C12 C11 107.6(3) . . ?
C13 C12 Mn1 70.43(17) . . ?
C11 C12 Mn1 70.80(18) . . ?
C13 C12 H12 126.2 . . ?
C11 C12 H12 126.2 . . ?
Mn1 C12 H12 124.2 . . ?
C13 C14 C15 107.9(3) . . ?
C13 C14 Mn1 70.92(17) . . ?
C15 C14 Mn1 70.68(18) . . ?
C13 C14 H14 126.1 . . ?
C15 C14 H14 126.1 . . ?
Mn1 C14 H14 124.0 . . ?
C14 C13 C12 108.6(3) . . ?
C14 C13 Mn1 71.02(18) . . ?
C12 C13 Mn1 71.21(18) . . ?
C14 C13 H13 125.7 . . ?
C12 C13 H13 125.7 . . ?
Mn1 C13 H13 123.7 . . ?
C17 C16 C20 107.6(3) . . ?
C17 C16 Mn2 71.57(19) . . ?
C20 C16 Mn2 70.3(2) . . ?
C17 C16 H16 126.2 . . ?
C20 C16 H16 126.2 . . ?
Mn2 C16 H16 123.6 . . ?
C14 C15 C11 108.5(3) . . ?
C14 C15 Mn1 71.12(18) . . ?
C11 C15 Mn1 71.27(19) . . ?
C14 C15 H15 125.7 . . ?
C11 C15 H15 125.7 . . ?
Mn1 C15 H15 123.5 . . ?
C19 C18 C17 108.3(3) . . ?
C19 C18 Mn2 70.00(19) . . ?
C17 C18 Mn2 71.65(18) . . ?
C19 C18 H18 125.8 . . ?
C17 C18 H18 125.8 . . ?
Mn2 C18 H18 124.1 . . ?
C18 C19 C20 106.7(3) . . ?
C18 C19 Mn2 71.85(19) . . ?
C20 C19 Mn2 70.57(18) . . ?
C18 C19 H19 126.7 . . ?
C20 C19 H19 126.7 . . ?
Mn2 C19 H19 122.6 . . ?
C16 C20 C19 108.1(3) . . ?
C16 C20 Mn2 71.77(19) . . ?
C19 C20 Mn2 69.92(19) . . ?
C16 C20 H20 125.9 . . ?
C19 C20 H20 125.9 . . ?
Mn2 C20 H20 124.0 . . ?
C22 C21 C25 108.2(3) . . ?
C22 C21 Mn3 70.47(17) . . ?
C25 C21 Mn3 70.56(16) . . ?
C22 C21 H21 125.9 . . ?
C25 C21 H21 125.9 . . ?
Mn3 C21 H21 124.7 . . ?
C23 C22 C21 108.2(3) . . ?
C23 C22 Mn3 70.85(17) . . ?
C21 C22 Mn3 71.24(17) . . ?
C23 C22 H22 125.9 . . ?
C21 C22 H22 125.9 . . ?
Mn3 C22 H22 123.6 . . ?
C24 C23 C22 108.0(3) . . ?
C24 C23 Mn3 70.57(16) . . ?
C22 C23 Mn3 70.77(16) . . ?
C24 C23 H23 126.0 . . ?
C22 C23 H23 126.0 . . ?
Mn3 C23 H23 124.3 . . ?
C23 C24 C25 108.3(3) . . ?
C23 C24 Mn3 71.12(16) . . ?
C25 C24 Mn3 70.99(16) . . ?
C23 C24 H24 125.9 . . ?
C25 C24 H24 125.9 . . ?
Mn3 C24 H24 123.7 . . ?
C21 C25 C24 107.3(3) . . ?
C21 C25 Mn3 71.05(17) . . ?
C24 C25 Mn3 70.24(16) . . ?
C21 C25 H25 126.4 . . ?
C24 C25 H25 126.4 . . ?
Mn3 C25 H25 124.0 . . ?
C30 C26 C27 108.7(3) . . ?
C30 C26 Mn4 71.12(18) . . ?
C27 C26 Mn4 71.06(17) . . ?
C30 C26 H26 125.7 . . ?
C27 C26 H26 125.7 . . ?
Mn4 C26 H26 123.8 . . ?
C28 C27 C26 107.7(3) . . ?
C28 C27 Mn4 71.12(17) . . ?
C26 C27 Mn4 70.39(17) . . ?
C28 C27 H27 126.2 . . ?
C26 C27 H27 126.2 . . ?
Mn4 C27 H27 124.0 . . ?
C27 C28 C29 108.2(3) . . ?
C27 C28 Mn4 70.72(16) . . ?
C29 C28 Mn4 70.76(17) . . ?
C27 C28 H28 125.9 . . ?
C29 C28 H28 125.9 . . ?
Mn4 C28 H28 124.2 . . ?
C28 C29 C30 108.1(3) . . ?
C28 C29 Mn4 71.06(17) . . ?
C30 C29 Mn4 70.46(18) . . ?
C28 C29 H29 126.0 . . ?
C30 C29 H29 126.0 . . ?
Mn4 C29 H29 124.1 . . ?
C26 C30 C29 107.4(3) . . ?
C26 C30 Mn4 70.75(18) . . ?
C29 C30 Mn4 70.85(18) . . ?
C26 C30 H30 126.3 . . ?
C29 C30 H30 126.3 . . ?
Mn4 C30 H30 123.8 . . ?
C16 C17 C18 109.2(3) . . ?
C16 C17 Mn2 70.8(2) . . ?
C18 C17 Mn2 70.54(19) . . ?
C16 C17 H17 125.4 . . ?
C18 C17 H17 125.4 . . ?
Mn2 C17 H17 124.9 . . ?

loop_
_geom_torsion_atom_site_label_1
_geom_torsion_atom_site_label_2
_geom_torsion_atom_site_label_3
_geom_torsion_atom_site_label_4
_geom_torsion
_geom_torsion_site_symmetry_1
_geom_torsion_site_symmetry_2
_geom_torsion_site_symmetry_3
_geom_torsion_site_symmetry_4
_geom_torsion_publ_flag
Cu2 C1 Mn1 C2 122.93(12) . . . . ?
Cu2 C1 Mn1 B1 44.77(12) . . . . ?
Cu2 C1 Mn1 C15 -144.59(11) . . . . ?
Cu2 C1 Mn1 C13 -61.44(19) . . . . ?
Cu2 C1 Mn1 C14 -121.2(3) . . . . ?
Cu2 C1 Mn1 C11 -117.20(12) . . . . ?
Cu2 C1 Mn1 C12 -79.17(11) . . . . ?
C2 Mn1 B1 Mn2 70.4(5) . . . . ?
C1 Mn1 B1 Mn2 156.4(5) . . . . ?
C15 Mn1 B1 Mn2 -12.9(6) . . . . ?
C13 Mn1 B1 Mn2 -66.7(5) . . . . ?
C14 Mn1 B1 Mn2 -29.1(6) . . . . ?
C11 Mn1 B1 Mn2 -69.3(7) . . . . ?
C12 Mn1 B1 Mn2 -93.2(5) . . . . ?
Cu2 Mn1 B1 Mn2 -156.6(6) . . . . ?
C2 Mn1 B1 Cu1 -89.70(19) . . . . ?
C1 Mn1 B1 Cu1 -3.7(2) . . . . ?
C15 Mn1 B1 Cu1 -172.95(15) . . . . ?
C13 Mn1 B1 Cu1 133.24(18) . . . . ?
C14 Mn1 B1 Cu1 170.85(17) . . . . ?
C11 Mn1 B1 Cu1 130.6(3) . . . . ?
C12 Mn1 B1 Cu1 106.72(18) . . . . ?
Cu2 Mn1 B1 Cu1 43.29(13) . . . . ?
C2 Mn1 B1 Cu2 -133.00(13) . . . . ?
C1 Mn1 B1 Cu2 -47.02(12) . . . . ?
C15 Mn1 B1 Cu2 143.75(14) . . . . ?
C13 Mn1 B1 Cu2 89.95(10) . . . . ?
C14 Mn1 B1 Cu2 127.56(10) . . . . ?
C11 Mn1 B1 Cu2 87.3(3) . . . . ?
C12 Mn1 B1 Cu2 63.43(14) . . . . ?
B2 Cu1 B1 Mn1 -46.5(2) . . . . ?
C7 Cu1 B1 Mn1 49.0(2) . . . . ?
C4 Cu1 B1 Mn1 136.08(19) . . . . ?
Mn2 Cu1 B1 Mn1 173.6(2) . . . . ?
Mn4 Cu1 B1 Mn1 -0.5(3) . . . . ?
Cu2 Cu1 B1 Mn1 -44.29(13) . . . . ?
B2 Cu1 B1 Mn2 139.84(10) . . . . ?
C7 Cu1 B1 Mn2 -124.64(10) . . . . ?
C4 Cu1 B1 Mn2 -37.56(9) . . . . ?
Mn4 Cu1 B1 Mn2 -174.13(7) . . . . ?
Cu2 Cu1 B1 Mn2 142.06(11) . . . . ?
B2 Cu1 B1 Cu2 -2.22(12) . . . . ?
C7 Cu1 B1 Cu2 93.29(10) . . . . ?
C4 Cu1 B1 Cu2 -179.62(10) . . . . ?
Mn2 Cu1 B1 Cu2 -142.06(11) . . . . ?
Mn4 Cu1 B1 Cu2 43.80(16) . . . . ?
Mn1 B1 Cu2 B2 144.94(10) . . . . ?
Mn2 B1 Cu2 B2 -43.8(2) . . . . ?
Cu1 B1 Cu2 B2 2.33(12) . . . . ?
Mn1 B1 Cu2 C5 -114.71(11) . . . . ?
Mn2 B1 Cu2 C5 56.6(2) . . . . ?
Cu1 B1 Cu2 C5 102.68(11) . . . . ?
Mn1 B1 Cu2 C1 33.71(10) . . . . ?
Mn2 B1 Cu2 C1 -154.99(19) . . . . ?
Cu1 B1 Cu2 C1 -108.90(10) . . . . ?
Mn2 B1 Cu2 Mn1 171.3(2) . . . . ?
Cu1 B1 Cu2 Mn1 -142.61(12) . . . . ?
Mn1 B1 Cu2 Mn3 -164.40(7) . . . . ?
Mn2 B1 Cu2 Mn3 6.9(3) . . . . ?
Cu1 B1 Cu2 Mn3 52.98(16) . . . . ?
Mn1 B1 Cu2 Cu1 142.61(12) . . . . ?
Mn2 B1 Cu2 Cu1 -46.08(14) . . . . ?
O1 C1 Cu2 B2 33.1(3) . . . . ?
Mn1 C1 Cu2 B2 -147.97(11) . . . . ?
O1 C1 Cu2 B1 144.2(3) . . . . ?
Mn1 C1 Cu2 B1 -36.90(11) . . . . ?
O1 C1 Cu2 C5 -86.3(3) . . . . ?
Mn1 C1 Cu2 C5 92.55(18) . . . . ?
O1 C1 Cu2 Mn1 -178.9(3) . . . . ?
O1 C1 Cu2 Mn3 -23.0(3) . . . . ?
Mn1 C1 Cu2 Mn3 155.91(4) . . . . ?
O1 C1 Cu2 Cu1 92.1(3) . . . . ?
Mn1 C1 Cu2 Cu1 -88.98(9) . . . . ?
C2 Mn1 Cu2 B2 -13.9(2) . . . . ?
C1 Mn1 Cu2 B2 59.39(18) . . . . ?
B1 Mn1 Cu2 B2 -68.93(18) . . . . ?
C15 Mn1 Cu2 B2 168.2(2) . . . . ?
C13 Mn1 Cu2 B2 -159.23(17) . . . . ?
C14 Mn1 Cu2 B2 -144.65(18) . . . . ?
C11 Mn1 Cu2 B2 139.68(18) . . . . ?
C12 Mn1 Cu2 B2 162.75(17) . . . . ?
C2 Mn1 Cu2 B1 54.99(17) . . . . ?
C1 Mn1 Cu2 B1 128.32(15) . . . . ?
C15 Mn1 Cu2 B1 -122.8(2) . . . . ?
C13 Mn1 Cu2 B1 -90.30(14) . . . . ?
C14 Mn1 Cu2 B1 -75.72(15) . . . . ?
C11 Mn1 Cu2 B1 -151.40(15) . . . . ?
C12 Mn1 Cu2 B1 -128.33(14) . . . . ?
C2 Mn1 Cu2 C5 154.10(16) . . . . ?
C1 Mn1 Cu2 C5 -132.57(14) . . . . ?
B1 Mn1 Cu2 C5 99.11(14) . . . . ?
C15 Mn1 Cu2 C5 -23.7(2) . . . . ?
C13 Mn1 Cu2 C5 8.81(13) . . . . ?
C14 Mn1 Cu2 C5 23.39(14) . . . . ?
C11 Mn1 Cu2 C5 -52.29(14) . . . . ?
C12 Mn1 Cu2 C5 -29.22(13) . . . . ?
C2 Mn1 Cu2 C1 -73.33(17) . . . . ?
B1 Mn1 Cu2 C1 -128.32(15) . . . . ?
C15 Mn1 Cu2 C1 108.8(2) . . . . ?
C13 Mn1 Cu2 C1 141.38(15) . . . . ?
C14 Mn1 Cu2 C1 155.96(16) . . . . ?
C11 Mn1 Cu2 C1 80.28(16) . . . . ?
C12 Mn1 Cu2 C1 103.35(15) . . . . ?
C2 Mn1 Cu2 Mn3 -152.47(14) . . . . ?
C1 Mn1 Cu2 Mn3 -79.14(13) . . . . ?
B1 Mn1 Cu2 Mn3 152.54(12) . . . . ?
C15 Mn1 Cu2 Mn3 29.7(2) . . . . ?
C13 Mn1 Cu2 Mn3 62.24(11) . . . . ?
C14 Mn1 Cu2 Mn3 76.82(13) . . . . ?
C11 Mn1 Cu2 Mn3 1.15(13) . . . . ?
C12 Mn1 Cu2 Mn3 24.22(11) . . . . ?
C2 Mn1 Cu2 Cu1 24.91(13) . . . . ?
C1 Mn1 Cu2 Cu1 98.24(11) . . . . ?
B1 Mn1 Cu2 Cu1 -30.08(10) . . . . ?
C15 Mn1 Cu2 Cu1 -152.92(19) . . . . ?
C13 Mn1 Cu2 Cu1 -120.38(9) . . . . ?
C14 Mn1 Cu2 Cu1 -105.80(11) . . . . ?
C11 Mn1 Cu2 Cu1 178.52(11) . . . . ?
C12 Mn1 Cu2 Cu1 -158.41(9) . . . . ?
B1 Cu1 Cu2 B2 -177.44(13) . . . . ?
C7 Cu1 Cu2 B2 69.89(12) . . . . ?
C4 Cu1 Cu2 B2 -176.93(14) . . . . ?
Mn2 Cu1 Cu2 B2 -149.09(9) . . . . ?
Mn4 Cu1 Cu2 B2 24.95(9) . . . . ?
B2 Cu1 Cu2 B1 177.44(13) . . . . ?
C7 Cu1 Cu2 B1 -112.66(13) . . . . ?
C4 Cu1 Cu2 B1 0.52(14) . . . . ?
Mn2 Cu1 Cu2 B1 28.36(10) . . . . ?
Mn4 Cu1 Cu2 B1 -157.61(10) . . . . ?
B1 Cu1 Cu2 C5 -108.49(13) . . . . ?
B2 Cu1 Cu2 C5 68.96(12) . . . . ?
C7 Cu1 Cu2 C5 138.85(11) . . . . ?
C4 Cu1 Cu2 C5 -107.97(13) . . . . ?
Mn2 Cu1 Cu2 C5 -80.13(8) . . . . ?
Mn4 Cu1 Cu2 C5 93.91(8) . . . . ?
B1 Cu1 Cu2 C1 72.53(13) . . . . ?
B2 Cu1 Cu2 C1 -110.03(12) . . . . ?
C7 Cu1 Cu2 C1 -40.14(12) . . . . ?
C4 Cu1 Cu2 C1 73.04(13) . . . . ?
Mn2 Cu1 Cu2 C1 100.88(8) . . . . ?
Mn4 Cu1 Cu2 C1 -85.08(8) . . . . ?
B1 Cu1 Cu2 Mn1 27.63(10) . . . . ?
B2 Cu1 Cu2 Mn1 -154.93(9) . . . . ?
C7 Cu1 Cu2 Mn1 -85.04(8) . . . . ?
C4 Cu1 Cu2 Mn1 28.14(10) . . . . ?
Mn2 Cu1 Cu2 Mn1 55.98(2) . . . . ?
Mn4 Cu1 Cu2 Mn1 -129.980(19) . . . . ?
B1 Cu1 Cu2 Mn3 -153.24(10) . . . . ?
B2 Cu1 Cu2 Mn3 24.21(9) . . . . ?
C7 Cu1 Cu2 Mn3 94.10(8) . . . . ?
C4 Cu1 Cu2 Mn3 -152.72(10) . . . . ?
Mn2 Cu1 Cu2 Mn3 -124.879(19) . . . . ?
Mn4 Cu1 Cu2 Mn3 49.16(2) . . . . ?
Mn1 B1 Mn2 C3 -20.7(5) . . . . ?
Cu1 B1 Mn2 C3 142.19(14) . . . . ?
Cu2 B1 Mn2 C3 -173.3(2) . . . . ?
Mn1 B1 Mn2 C4 -108.0(5) . . . . ?
Cu1 B1 Mn2 C4 54.98(12) . . . . ?
Cu2 B1 Mn2 C4 99.48(19) . . . . ?
Mn1 B1 Mn2 C19 66.3(6) . . . . ?
Cu1 B1 Mn2 C19 -130.80(14) . . . . ?
Cu2 B1 Mn2 C19 -86.3(2) . . . . ?
Mn1 B1 Mn2 C20 100.8(6) . . . . ?
Cu1 B1 Mn2 C20 -96.28(13) . . . . ?
Cu2 B1 Mn2 C20 -51.8(2) . . . . ?
Mn1 B1 Mn2 C18 68.1(7) . . . . ?
Cu1 B1 Mn2 C18 -129.0(3) . . . . ?
Cu2 B1 Mn2 C18 -84.5(3) . . . . ?
Mn1 B1 Mn2 C16 136.3(5) . . . . ?
Cu1 B1 Mn2 C16 -60.81(13) . . . . ?
Cu2 B1 Mn2 C16 -16.3(2) . . . . ?
Mn1 B1 Mn2 C17 144.6(5) . . . . ?
Cu1 B1 Mn2 C17 -52.5(2) . . . . ?
Cu2 B1 Mn2 C17 -8.0(3) . . . . ?
Mn1 B1 Mn2 Cu1 -162.9(6) . . . . ?
Cu2 B1 Mn2 Cu1 44.50(13) . . . . ?
B1 Cu1 Mn2 C3 -45.76(16) . . . . ?
B2 Cu1 Mn2 C3 -118.65(18) . . . . ?
C7 Cu1 Mn2 C3 47.07(17) . . . . ?
C4 Cu1 Mn2 C3 73.71(17) . . . . ?
Mn4 Cu1 Mn2 C3 123.30(14) . . . . ?
Cu2 Cu1 Mn2 C3 -77.22(13) . . . . ?
B1 Cu1 Mn2 C4 -119.47(15) . . . . ?
B2 Cu1 Mn2 C4 167.64(17) . . . . ?
C7 Cu1 Mn2 C4 -26.63(15) . . . . ?
Mn4 Cu1 Mn2 C4 49.59(13) . . . . ?
Cu2 Cu1 Mn2 C4 -150.92(11) . . . . ?
B2 Cu1 Mn2 B1 -72.89(17) . . . . ?
C7 Cu1 Mn2 B1 92.83(15) . . . . ?
C4 Cu1 Mn2 B1 119.47(15) . . . . ?
Mn4 Cu1 Mn2 B1 169.06(12) . . . . ?
Cu2 Cu1 Mn2 B1 -31.46(10) . . . . ?
B1 Cu1 Mn2 C19 92.55(19) . . . . ?
B2 Cu1 Mn2 C19 19.7(2) . . . . ?
C7 Cu1 Mn2 C19 -174.62(19) . . . . ?
C4 Cu1 Mn2 C19 -148.0(2) . . . . ?
Mn4 Cu1 Mn2 C19 -98.39(18) . . . . ?
Cu2 Cu1 Mn2 C19 61.09(17) . . . . ?
B1 Cu1 Mn2 C20 89.13(15) . . . . ?
B2 Cu1 Mn2 C20 16.24(18) . . . . ?
C7 Cu1 Mn2 C20 -178.04(15) . . . . ?
C4 Cu1 Mn2 C20 -151.40(16) . . . . ?
Mn4 Cu1 Mn2 C20 -101.81(13) . . . . ?
Cu2 Cu1 Mn2 C20 57.67(11) . . . . ?
B1 Cu1 Mn2 C18 148.74(17) . . . . ?
B2 Cu1 Mn2 C18 75.85(19) . . . . ?
C7 Cu1 Mn2 C18 -118.43(17) . . . . ?
C4 Cu1 Mn2 C18 -91.79(17) . . . . ?
Mn4 Cu1 Mn2 C18 -42.20(16) . . . . ?
Cu2 Cu1 Mn2 C18 117.28(14) . . . . ?
B1 Cu1 Mn2 C16 121.63(15) . . . . ?
B2 Cu1 Mn2 C16 48.74(17) . . . . ?
C7 Cu1 Mn2 C16 -145.54(16) . . . . ?
C4 Cu1 Mn2 C16 -118.90(16) . . . . ?
Mn4 Cu1 Mn2 C16 -69.31(13) . . . . ?
Cu2 Cu1 Mn2 C16 90.17(11) . . . . ?
B1 Cu1 Mn2 C17 152.86(14) . . . . ?
B2 Cu1 Mn2 C17 79.98(17) . . . . ?
C7 Cu1 Mn2 C17 -114.30(15) . . . . ?
C4 Cu1 Mn2 C17 -87.67(15) . . . . ?
Mn4 Cu1 Mn2 C17 -38.07(13) . . . . ?
Cu2 Cu1 Mn2 C17 121.41(10) . . . . ?
B1 Cu2 B2 Mn4 -44.1(2) . . . . ?
C5 Cu2 B2 Mn4 -164.59(19) . . . . ?
C1 Cu2 B2 Mn4 46.6(2) . . . . ?
Mn1 Cu2 B2 Mn4 5.8(3) . . . . ?
Mn3 Cu2 B2 Mn4 169.7(2) . . . . ?
Cu1 Cu2 B2 Mn4 -41.87(14) . . . . ?
B1 Cu2 B2 Mn3 146.20(10) . . . . ?
C5 Cu2 B2 Mn3 25.75(10) . . . . ?
C1 Cu2 B2 Mn3 -123.10(10) . . . . ?
Mn1 Cu2 B2 Mn3 -163.88(7) . . . . ?
Cu1 Cu2 B2 Mn3 148.47(11) . . . . ?
B1 Cu2 B2 Cu1 -2.27(12) . . . . ?
C5 Cu2 B2 Cu1 -122.72(9) . . . . ?
C1 Cu2 B2 Cu1 88.44(11) . . . . ?
Mn1 Cu2 B2 Cu1 47.66(16) . . . . ?
Mn3 Cu2 B2 Cu1 -148.47(11) . . . . ?
B1 Cu1 B2 Mn4 148.64(10) . . . . ?
C7 Cu1 B2 Mn4 30.47(10) . . . . ?
Mn2 Cu1 B2 Mn4 -159.90(6) . . . . ?
Cu2 Cu1 B2 Mn4 146.34(12) . . . . ?
B1 Cu1 B2 Mn3 -38.9(2) . . . . ?
C7 Cu1 B2 Mn3 -157.1(2) . . . . ?
Mn2 Cu1 B2 Mn3 12.6(3) . . . . ?
Mn4 Cu1 B2 Mn3 172.5(3) . . . . ?
Cu2 Cu1 B2 Mn3 -41.19(16) . . . . ?
B1 Cu1 B2 Cu2 2.30(12) . . . . ?
C7 Cu1 B2 Cu2 -115.87(10) . . . . ?
Mn2 Cu1 B2 Cu2 53.77(14) . . . . ?
Mn4 Cu1 B2 Cu2 -146.34(12) . . . . ?
Mn4 B2 Mn3 C6 79.6(4) . . . . ?
Cu2 B2 Mn3 C6 -121.64(11) . . . . ?
Cu1 B2 Mn3 C6 -81.8(2) . . . . ?
Mn4 B2 Mn3 C5 165.5(4) . . . . ?
Cu2 B2 Mn3 C5 -35.71(13) . . . . ?
Cu1 B2 Mn3 C5 4.1(2) . . . . ?
Mn4 B2 Mn3 C24 -6.6(5) . . . . ?
Cu2 B2 Mn3 C24 152.19(10) . . . . ?
Cu1 B2 Mn3 C24 -167.98(16) . . . . ?
Mn4 B2 Mn3 C22 -85.9(5) . . . . ?
Cu2 B2 Mn3 C22 72.89(17) . . . . ?
Cu1 B2 Mn3 C22 112.7(2) . . . . ?
Mn4 B2 Mn3 C23 -29.9(6) . . . . ?
Cu2 B2 Mn3 C23 128.9(2) . . . . ?
Cu1 B2 Mn3 C23 168.72(19) . . . . ?
Mn4 B2 Mn3 C25 -33.0(4) . . . . ?
Cu2 B2 Mn3 C25 125.79(11) . . . . ?
Cu1 B2 Mn3 C25 165.6(2) . . . . ?
Mn4 B2 Mn3 C21 -70.7(5) . . . . ?
Cu2 B2 Mn3 C21 88.09(11) . . . . ?
Cu1 B2 Mn3 C21 127.9(2) . . . . ?
Mn4 B2 Mn3 Cu2 -158.8(5) . . . . ?
Cu1 B2 Mn3 Cu2 39.82(15) . . . . ?
B2 Cu2 Mn3 C6 62.77(14) . . . . ?
B1 Cu2 Mn3 C6 -5.95(18) . . . . ?
C5 Cu2 Mn3 C6 -78.83(14) . . . . ?
C1 Cu2 Mn3 C6 150.61(14) . . . . ?
Mn1 Cu2 Mn3 C6 -146.65(11) . . . . ?
Cu1 Cu2 Mn3 C6 36.01(10) . . . . ?
B2 Cu2 Mn3 C5 141.60(15) . . . . ?
B1 Cu2 Mn3 C5 72.88(18) . . . . ?
C1 Cu2 Mn3 C5 -130.56(15) . . . . ?
Mn1 Cu2 Mn3 C5 -67.82(12) . . . . ?
Cu1 Cu2 Mn3 C5 114.84(10) . . . . ?
B1 Cu2 Mn3 B2 -68.72(18) . . . . ?
C5 Cu2 Mn3 B2 -141.60(15) . . . . ?
C1 Cu2 Mn3 B2 87.84(15) . . . . ?
Mn1 Cu2 Mn3 B2 150.58(12) . . . . ?
Cu1 Cu2 Mn3 B2 -26.76(10) . . . . ?
B2 Cu2 Mn3 C24 -85.0(2) . . . . ?
B1 Cu2 Mn3 C24 -153.7(2) . . . . ?
C5 Cu2 Mn3 C24 133.4(2) . . . . ?
C1 Cu2 Mn3 C24 2.9(2) . . . . ?
Mn1 Cu2 Mn3 C24 65.6(2) . . . . ?
Cu1 Cu2 Mn3 C24 -111.7(2) . . . . ?
B2 Cu2 Mn3 C22 -133.67(14) . . . . ?
B1 Cu2 Mn3 C22 157.61(17) . . . . ?
C5 Cu2 Mn3 C22 84.73(14) . . . . ?
C1 Cu2 Mn3 C22 -45.83(14) . . . . ?
Mn1 Cu2 Mn3 C22 16.91(11) . . . . ?
Cu1 Cu2 Mn3 C22 -160.43(9) . . . . ?
B2 Cu2 Mn3 C23 -149.13(16) . . . . ?
B1 Cu2 Mn3 C23 142.16(19) . . . . ?
C5 Cu2 Mn3 C23 69.27(16) . . . . ?
C1 Cu2 Mn3 C23 -61.29(16) . . . . ?
Mn1 Cu2 Mn3 C23 1.45(14) . . . . ?
Cu1 Cu2 Mn3 C23 -175.89(12) . . . . ?
B2 Cu2 Mn3 C25 -67.18(15) . . . . ?
B1 Cu2 Mn3 C25 -135.90(18) . . . . ?
C5 Cu2 Mn3 C25 151.22(15) . . . . ?
C1 Cu2 Mn3 C25 20.66(15) . . . . ?
Mn1 Cu2 Mn3 C25 83.40(12) . . . . ?
Cu1 Cu2 Mn3 C25 -93.94(10) . . . . ?
B2 Cu2 Mn3 C21 -96.13(14) . . . . ?
B1 Cu2 Mn3 C21 -164.84(17) . . . . ?
C5 Cu2 Mn3 C21 122.28(14) . . . . ?
C1 Cu2 Mn3 C21 -8.29(14) . . . . ?
Mn1 Cu2 Mn3 C21 54.45(11) . . . . ?
Cu1 Cu2 Mn3 C21 -122.89(9) . . . . ?
B1 Cu1 C7 O7 36.0(3) . . . . ?
B2 Cu1 C7 O7 147.2(3) . . . . ?
C4 Cu1 C7 O7 -41.7(3) . . . . ?
Mn2 Cu1 C7 O7 -23.8(3) . . . . ?
Mn4 Cu1 C7 O7 180.0(3) . . . . ?
Cu2 Cu1 C7 O7 97.3(2) . . . . ?
B1 Cu1 C7 Mn4 -144.02(11) . . . . ?
B2 Cu1 C7 Mn4 -32.81(11) . . . . ?
C4 Cu1 C7 Mn4 138.27(10) . . . . ?
Mn2 Cu1 C7 Mn4 156.16(4) . . . . ?
Cu2 Cu1 C7 Mn4 -82.67(9) . . . . ?
C6 Mn3 C5 Cu2 112.43(10) . . . . ?
B2 Mn3 C5 Cu2 33.44(12) . . . . ?
C24 Mn3 C5 Cu2 -156.02(12) . . . . ?
C22 Mn3 C5 Cu2 -101.70(10) . . . . ?
C23 Mn3 C5 Cu2 -139.59(9) . . . . ?
C25 Mn3 C5 Cu2 -98.8(3) . . . . ?
C21 Mn3 C5 Cu2 -75.42(12) . . . . ?
B2 Cu2 C5 O5 154.2(2) . . . . ?
B1 Cu2 C5 O5 39.7(3) . . . . ?
C1 Cu2 C5 O5 -79.4(3) . . . . ?
Mn1 Cu2 C5 O5 -19.0(3) . . . . ?
Mn3 Cu2 C5 O5 -177.3(3) . . . . ?
Cu1 Cu2 C5 O5 102.3(2) . . . . ?
B2 Cu2 C5 Mn3 -28.49(11) . . . . ?
B1 Cu2 C5 Mn3 -142.96(11) . . . . ?
C1 Cu2 C5 Mn3 97.94(18) . . . . ?
Mn1 Cu2 C5 Mn3 158.29(4) . . . . ?
Cu1 Cu2 C5 Mn3 -80.39(9) . . . . ?
Cu1 C7 Mn4 C8 118.22(10) . . . . ?
Cu1 C7 Mn4 B2 40.08(12) . . . . ?
Cu1 C7 Mn4 C26 -152.51(11) . . . . ?
Cu1 C7 Mn4 C30 -128.52(11) . . . . ?
Cu1 C7 Mn4 C27 -115.4(3) . . . . ?
Cu1 C7 Mn4 C29 -89.67(11) . . . . ?
Cu1 C7 Mn4 C28 -68.12(15) . . . . ?
Mn3 B2 Mn4 C8 68.7(4) . . . . ?
Cu2 B2 Mn4 C8 -85.2(2) . . . . ?
Cu1 B2 Mn4 C8 -126.08(12) . . . . ?
Mn3 B2 Mn4 C7 153.7(4) . . . . ?
Cu2 B2 Mn4 C7 -0.2(2) . . . . ?
Cu1 B2 Mn4 C7 -41.12(12) . . . . ?
Mn3 B2 Mn4 C26 -13.8(5) . . . . ?
Cu2 B2 Mn4 C26 -167.66(15) . . . . ?
Cu1 B2 Mn4 C26 151.44(11) . . . . ?
Mn3 B2 Mn4 C30 -54.7(6) . . . . ?
Cu2 B2 Mn4 C30 151.4(3) . . . . ?
Cu1 B2 Mn4 C30 110.5(3) . . . . ?
Mn3 B2 Mn4 C27 -35.0(5) . . . . ?
Cu2 B2 Mn4 C27 171.08(18) . . . . ?
Cu1 B2 Mn4 C27 130.18(9) . . . . ?
Mn3 B2 Mn4 C29 -94.9(4) . . . . ?
Cu2 B2 Mn4 C29 111.22(19) . . . . ?
Cu1 B2 Mn4 C29 70.32(14) . . . . ?
Mn3 B2 Mn4 C28 -73.2(4) . . . . ?
Cu2 B2 Mn4 C28 132.88(19) . . . . ?
Cu1 B2 Mn4 C28 91.98(10) . . . . ?
Mn3 B2 Mn4 Cu1 -165.2(5) . . . . ?
Cu2 B2 Mn4 Cu1 40.90(14) . . . . ?
B1 Cu1 Mn4 C8 -2.61(18) . . . . ?
B2 Cu1 Mn4 C8 60.14(14) . . . . ?
C7 Cu1 Mn4 C8 -74.24(14) . . . . ?
C4 Cu1 Mn4 C8 -128.01(13) . . . . ?
Mn2 Cu1 Mn4 C8 -167.22(11) . . . . ?
Cu2 Cu1 Mn4 C8 33.21(10) . . . . ?
B1 Cu1 Mn4 C7 71.63(18) . . . . ?
B2 Cu1 Mn4 C7 134.38(15) . . . . ?
C4 Cu1 Mn4 C7 -53.77(14) . . . . ?
Mn2 Cu1 Mn4 C7 -92.98(13) . . . . ?
Cu2 Cu1 Mn4 C7 107.45(11) . . . . ?
B1 Cu1 Mn4 B2 -62.75(18) . . . . ?
C7 Cu1 Mn4 B2 -134.38(15) . . . . ?
C4 Cu1 Mn4 B2 171.85(14) . . . . ?
Mn2 Cu1 Mn4 B2 132.64(12) . . . . ?
Cu2 Cu1 Mn4 B2 -26.93(11) . . . . ?
B1 Cu1 Mn4 C26 -173.1(3) . . . . ?
B2 Cu1 Mn4 C26 -110.3(2) . . . . ?
C7 Cu1 Mn4 C26 115.3(2) . . . . ?
C4 Cu1 Mn4 C26 61.5(2) . . . . ?
Mn2 Cu1 Mn4 C26 22.3(2) . . . . ?
Cu2 Cu1 Mn4 C26 -137.2(2) . . . . ?
B1 Cu1 Mn4 C30 145.90(18) . . . . ?
B2 Cu1 Mn4 C30 -151.35(15) . . . . ?
C7 Cu1 Mn4 C30 74.26(15) . . . . ?
C4 Cu1 Mn4 C30 20.49(14) . . . . ?
Mn2 Cu1 Mn4 C30 -18.72(14) . . . . ?
Cu2 Cu1 Mn4 C30 -178.29(11) . . . . ?
B1 Cu1 Mn4 C27 -132.17(17) . . . . ?
B2 Cu1 Mn4 C27 -69.42(14) . . . . ?
C7 Cu1 Mn4 C27 156.20(15) . . . . ?
C4 Cu1 Mn4 C27 102.42(13) . . . . ?
Mn2 Cu1 Mn4 C27 63.21(12) . . . . ?
Cu2 Cu1 Mn4 C27 -96.35(10) . . . . ?
B1 Cu1 Mn4 C29 167.88(17) . . . . ?
B2 Cu1 Mn4 C29 -129.37(14) . . . . ?
C7 Cu1 Mn4 C29 96.25(14) . . . . ?
C4 Cu1 Mn4 C29 42.48(12) . . . . ?
Mn2 Cu1 Mn4 C29 3.27(11) . . . . ?
Cu2 Cu1 Mn4 C29 -156.30(9) . . . . ?
B1 Cu1 Mn4 C28 -153.89(16) . . . . ?
B2 Cu1 Mn4 C28 -91.14(13) . . . . ?
C7 Cu1 Mn4 C28 134.48(13) . . . . ?
C4 Cu1 Mn4 C28 80.71(12) . . . . ?
Mn2 Cu1 Mn4 C28 41.50(11) . . . . ?
Cu2 Cu1 Mn4 C28 -118.07(8) . . . . ?
C3 Mn2 C4 Cu1 -126.50(12) . . . . ?
B1 Mn2 C4 Cu1 -48.64(11) . . . . ?
C19 Mn2 C4 Cu1 140.5(2) . . . . ?
C20 Mn2 C4 Cu1 65.0(2) . . . . ?
C18 Mn2 C4 Cu1 133.28(10) . . . . ?
C16 Mn2 C4 Cu1 65.48(12) . . . . ?
C17 Mn2 C4 Cu1 98.49(10) . . . . ?
B1 Cu1 C4 O4 -138.1(3) . . . . ?
C7 Cu1 C4 O4 -20.0(3) . . . . ?
Mn2 Cu1 C4 O4 179.0(3) . . . . ?
Mn4 Cu1 C4 O4 14.8(3) . . . . ?
Cu2 Cu1 C4 O4 -138.6(2) . . . . ?
B1 Cu1 C4 Mn2 42.88(11) . . . . ?
C7 Cu1 C4 Mn2 160.96(11) . . . . ?
Mn4 Cu1 C4 Mn2 -164.23(4) . . . . ?
Cu2 Cu1 C4 Mn2 42.44(14) . . . . ?
C2 Mn1 C11 C12 -167.7(2) . . . . ?
C1 Mn1 C11 C12 101.6(2) . . . . ?
B1 Mn1 C11 C12 -34.7(4) . . . . ?
C15 Mn1 C11 C12 -117.4(3) . . . . ?
C13 Mn1 C11 C12 -37.67(19) . . . . ?
C14 Mn1 C11 C12 -80.1(2) . . . . ?
Cu2 Mn1 C11 C12 39.0(2) . . . . ?
C2 Mn1 C11 C15 -50.3(3) . . . . ?
C1 Mn1 C11 C15 -141.0(2) . . . . ?
B1 Mn1 C11 C15 82.7(4) . . . . ?
C13 Mn1 C11 C15 79.8(2) . . . . ?
C14 Mn1 C11 C15 37.3(2) . . . . ?
C12 Mn1 C11 C15 117.4(3) . . . . ?
Cu2 Mn1 C11 C15 156.40(17) . . . . ?
C15 C11 C12 C13 0.1(4) . . . . ?
Mn1 C11 C12 C13 61.1(2) . . . . ?
C15 C11 C12 Mn1 -61.1(2) . . . . ?
C2 Mn1 C12 C13 -90.2(4) . . . . ?
C1 Mn1 C12 C13 159.6(2) . . . . ?
B1 Mn1 C12 C13 46.0(2) . . . . ?
C15 Mn1 C12 C13 -79.8(2) . . . . ?
C14 Mn1 C12 C13 -37.1(2) . . . . ?
C11 Mn1 C12 C13 -117.6(3) . . . . ?
Cu2 Mn1 C12 C13 97.06(19) . . . . ?
C2 Mn1 C12 C11 27.4(5) . . . . ?
C1 Mn1 C12 C11 -82.8(2) . . . . ?
B1 Mn1 C12 C11 163.6(2) . . . . ?
C15 Mn1 C12 C11 37.9(2) . . . . ?
C13 Mn1 C12 C11 117.6(3) . . . . ?
C14 Mn1 C12 C11 80.5(2) . . . . ?
Cu2 Mn1 C12 C11 -145.3(2) . . . . ?
C2 Mn1 C14 C13 -161.6(2) . . . . ?
C1 Mn1 C14 C13 84.6(4) . . . . ?
B1 Mn1 C14 C13 -81.8(2) . . . . ?
C15 Mn1 C14 C13 117.7(3) . . . . ?
C11 Mn1 C14 C13 80.2(2) . . . . ?
C12 Mn1 C14 C13 37.4(2) . . . . ?
Cu2 Mn1 C14 C13 -24.1(2) . . . . ?
C2 Mn1 C14 C15 80.6(2) . . . . ?
C1 Mn1 C14 C15 -33.2(4) . . . . ?
B1 Mn1 C14 C15 160.5(2) . . . . ?
C13 Mn1 C14 C15 -117.7(3) . . . . ?
C11 Mn1 C14 C15 -37.6(2) . . . . ?
C12 Mn1 C14 C15 -80.3(2) . . . . ?
Cu2 Mn1 C14 C15 -141.85(17) . . . . ?
C15 C14 C13 C12 -0.3(3) . . . . ?
Mn1 C14 C13 C12 -61.6(2) . . . . ?
C15 C14 C13 Mn1 61.3(2) . . . . ?
C11 C12 C13 C14 0.1(3) . . . . ?
Mn1 C12 C13 C14 61.5(2) . . . . ?
C11 C12 C13 Mn1 -61.4(2) . . . . ?
C2 Mn1 C13 C14 26.5(3) . . . . ?
C1 Mn1 C13 C14 -147.2(2) . . . . ?
B1 Mn1 C13 C14 100.7(2) . . . . ?
C15 Mn1 C13 C14 -37.6(2) . . . . ?
C11 Mn1 C13 C14 -80.6(2) . . . . ?
C12 Mn1 C13 C14 -118.3(3) . . . . ?
Cu2 Mn1 C13 C14 160.63(19) . . . . ?
C2 Mn1 C13 C12 144.8(2) . . . . ?
C1 Mn1 C13 C12 -28.9(3) . . . . ?
B1 Mn1 C13 C12 -141.1(2) . . . . ?
C15 Mn1 C13 C12 80.7(2) . . . . ?
C14 Mn1 C13 C12 118.3(3) . . . . ?
C11 Mn1 C13 C12 37.6(2) . . . . ?
Cu2 Mn1 C13 C12 -81.11(19) . . . . ?
C3 Mn2 C16 C17 -84.9(4) . . . . ?
C4 Mn2 C16 C17 63.1(2) . . . . ?
B1 Mn2 C16 C17 172.3(2) . . . . ?
C19 Mn2 C16 C17 -78.9(2) . . . . ?
C20 Mn2 C16 C17 -117.3(3) . . . . ?
C18 Mn2 C16 C17 -36.5(2) . . . . ?
Cu1 Mn2 C16 C17 122.8(2) . . . . ?
C3 Mn2 C16 C20 32.4(5) . . . . ?
C4 Mn2 C16 C20 -179.6(2) . . . . ?
B1 Mn2 C16 C20 -70.4(2) . . . . ?
C19 Mn2 C16 C20 38.4(2) . . . . ?
C18 Mn2 C16 C20 80.8(2) . . . . ?
C17 Mn2 C16 C20 117.3(3) . . . . ?
Cu1 Mn2 C16 C20 -119.9(2) . . . . ?
C13 C14 C15 C11 0.3(4) . . . . ?
Mn1 C14 C15 C11 61.8(2) . . . . ?
C13 C14 C15 Mn1 -61.5(2) . . . . ?
C12 C11 C15 C14 -0.2(4) . . . . ?
Mn1 C11 C15 C14 -61.7(2) . . . . ?
C12 C11 C15 Mn1 61.5(2) . . . . ?
C2 Mn1 C15 C14 -103.8(2) . . . . ?
C1 Mn1 C15 C14 165.61(19) . . . . ?
B1 Mn1 C15 C14 -26.6(3) . . . . ?
C13 Mn1 C15 C14 37.45(19) . . . . ?
C11 Mn1 C15 C14 118.1(3) . . . . ?
C12 Mn1 C15 C14 80.3(2) . . . . ?
Cu2 Mn1 C15 C14 74.3(3) . . . . ?
C2 Mn1 C15 C11 138.1(2) . . . . ?
C1 Mn1 C15 C11 47.6(3) . . . . ?
B1 Mn1 C15 C11 -144.7(2) . . . . ?
C13 Mn1 C15 C11 -80.6(2) . . . . ?
C14 Mn1 C15 C11 -118.1(3) . . . . ?
C12 Mn1 C15 C11 -37.7(2) . . . . ?
Cu2 Mn1 C15 C11 -43.8(3) . . . . ?
C3 Mn2 C18 C19 80.7(3) . . . . ?
C4 Mn2 C18 C19 173.2(2) . . . . ?
B1 Mn2 C18 C19 -2.7(4) . . . . ?
C20 Mn2 C18 C19 -39.5(2) . . . . ?
C16 Mn2 C18 C19 -81.9(3) . . . . ?
C17 Mn2 C18 C19 -118.2(3) . . . . ?
Cu1 Mn2 C18 C19 -111.6(2) . . . . ?
C3 Mn2 C18 C17 -161.0(2) . . . . ?
C4 Mn2 C18 C17 -68.5(2) . . . . ?
B1 Mn2 C18 C17 115.5(3) . . . . ?
C19 Mn2 C18 C17 118.2(3) . . . . ?
C20 Mn2 C18 C17 78.7(2) . . . . ?
C16 Mn2 C18 C17 36.3(2) . . . . ?
Cu1 Mn2 C18 C17 6.7(3) . . . . ?
C17 C18 C19 C20 0.6(4) . . . . ?
Mn2 C18 C19 C20 62.4(2) . . . . ?
C17 C18 C19 Mn2 -61.7(2) . . . . ?
C3 Mn2 C19 C18 -103.4(2) . . . . ?
C4 Mn2 C19 C18 -11.2(4) . . . . ?
B1 Mn2 C19 C18 178.6(2) . . . . ?
C20 Mn2 C19 C18 115.8(3) . . . . ?
C16 Mn2 C19 C18 79.0(2) . . . . ?
C17 Mn2 C19 C18 37.0(2) . . . . ?
Cu1 Mn2 C19 C18 110.5(2) . . . . ?
C3 Mn2 C19 C20 140.8(3) . . . . ?
C4 Mn2 C19 C20 -127.1(3) . . . . ?
B1 Mn2 C19 C20 62.8(3) . . . . ?
C18 Mn2 C19 C20 -115.8(3) . . . . ?
C16 Mn2 C19 C20 -36.9(2) . . . . ?
C17 Mn2 C19 C20 -78.8(3) . . . . ?
Cu1 Mn2 C19 C20 -5.3(3) . . . . ?
C17 C16 C20 C19 1.4(4) . . . . ?
Mn2 C16 C20 C19 -60.8(2) . . . . ?
C17 C16 C20 Mn2 62.2(2) . . . . ?
C18 C19 C20 C16 -1.3(4) . . . . ?
Mn2 C19 C20 C16 62.0(2) . . . . ?
C18 C19 C20 Mn2 -63.2(2) . . . . ?
C3 Mn2 C20 C16 -165.8(2) . . . . ?
C4 Mn2 C20 C16 0.7(3) . . . . ?
B1 Mn2 C20 C16 116.3(2) . . . . ?
C19 Mn2 C20 C16 -118.0(3) . . . . ?
C18 Mn2 C20 C16 -79.9(2) . . . . ?
C17 Mn2 C20 C16 -37.5(2) . . . . ?
Cu1 Mn2 C20 C16 58.29(19) . . . . ?
C3 Mn2 C20 C19 -47.8(3) . . . . ?
C4 Mn2 C20 C19 118.7(3) . . . . ?
B1 Mn2 C20 C19 -125.7(2) . . . . ?
C18 Mn2 C20 C19 38.1(2) . . . . ?
C16 Mn2 C20 C19 118.0(3) . . . . ?
C17 Mn2 C20 C19 80.5(2) . . . . ?
Cu1 Mn2 C20 C19 176.3(2) . . . . ?
C6 Mn3 C21 C22 118.4(3) . . . . ?
C5 Mn3 C21 C22 -45.6(2) . . . . ?
B2 Mn3 C21 C22 -161.6(2) . . . . ?
C24 Mn3 C21 C22 80.3(2) . . . . ?
C23 Mn3 C21 C22 37.59(19) . . . . ?
C25 Mn3 C21 C22 118.5(3) . . . . ?
Cu2 Mn3 C21 C22 -104.77(18) . . . . ?
C6 Mn3 C21 C25 -0.1(3) . . . . ?
C5 Mn3 C21 C25 -164.10(17) . . . . ?
B2 Mn3 C21 C25 79.85(19) . . . . ?
C24 Mn3 C21 C25 -38.19(17) . . . . ?
C22 Mn3 C21 C25 -118.5(3) . . . . ?
C23 Mn3 C21 C25 -80.92(19) . . . . ?
Cu2 Mn3 C21 C25 136.72(16) . . . . ?
C25 C21 C22 C23 -0.8(3) . . . . ?
Mn3 C21 C22 C23 -61.6(2) . . . . ?
C25 C21 C22 Mn3 60.7(2) . . . . ?
C6 Mn3 C22 C23 -11.2(3) . . . . ?
C5 Mn3 C22 C23 -100.8(2) . . . . ?
B2 Mn3 C22 C23 142.7(2) . . . . ?
C24 Mn3 C22 C23 37.39(18) . . . . ?
C25 Mn3 C22 C23 80.6(2) . . . . ?
C21 Mn3 C22 C23 117.8(3) . . . . ?
Cu2 Mn3 C22 C23 -162.81(17) . . . . ?
C6 Mn3 C22 C21 -129.0(2) . . . . ?
C5 Mn3 C22 C21 141.4(2) . . . . ?
B2 Mn3 C22 C21 24.9(3) . . . . ?
C24 Mn3 C22 C21 -80.4(2) . . . . ?
C23 Mn3 C22 C21 -117.8(3) . . . . ?
C25 Mn3 C22 C21 -37.22(18) . . . . ?
Cu2 Mn3 C22 C21 79.37(18) . . . . ?
C21 C22 C23 C24 0.8(3) . . . . ?
Mn3 C22 C23 C24 -61.05(19) . . . . ?
C21 C22 C23 Mn3 61.8(2) . . . . ?
C6 Mn3 C23 C24 -68.49(19) . . . . ?
C5 Mn3 C23 C24 -160.28(18) . . . . ?
B2 Mn3 C23 C24 34.3(4) . . . . ?
C22 Mn3 C23 C24 118.1(3) . . . . ?
C25 Mn3 C23 C24 37.78(17) . . . . ?
C21 Mn3 C23 C24 80.56(19) . . . . ?
Cu2 Mn3 C23 C24 143.05(14) . . . . ?
C6 Mn3 C23 C22 173.43(19) . . . . ?
C5 Mn3 C23 C22 81.6(2) . . . . ?
B2 Mn3 C23 C22 -83.7(3) . . . . ?
C24 Mn3 C23 C22 -118.1(3) . . . . ?
C25 Mn3 C23 C22 -80.3(2) . . . . ?
C21 Mn3 C23 C22 -37.51(19) . . . . ?
Cu2 Mn3 C23 C22 25.0(2) . . . . ?
C22 C23 C24 C25 -0.4(3) . . . . ?
Mn3 C23 C24 C25 -61.60(19) . . . . ?
C22 C23 C24 Mn3 61.2(2) . . . . ?
C6 Mn3 C24 C23 117.67(18) . . . . ?
C5 Mn3 C24 C23 26.9(2) . . . . ?
B2 Mn3 C24 C23 -163.17(17) . . . . ?
C22 Mn3 C24 C23 -37.44(18) . . . . ?
C25 Mn3 C24 C23 -118.0(3) . . . . ?
C21 Mn3 C24 C23 -80.14(19) . . . . ?
Cu2 Mn3 C24 C23 -92.5(2) . . . . ?
C6 Mn3 C24 C25 -124.4(2) . . . . ?
C5 Mn3 C24 C25 144.9(2) . . . . ?
B2 Mn3 C24 C25 -45.2(2) . . . . ?
C22 Mn3 C24 C25 80.5(2) . . . . ?
C23 Mn3 C24 C25 118.0(3) . . . . ?
C21 Mn3 C24 C25 37.82(19) . . . . ?
Cu2 Mn3 C24 C25 25.4(3) . . . . ?
C22 C21 C25 C24 0.6(3) . . . . ?
Mn3 C21 C25 C24 61.25(19) . . . . ?
C22 C21 C25 Mn3 -60.7(2) . . . . ?
C23 C24 C25 C21 -0.1(3) . . . . ?
Mn3 C24 C25 C21 -61.77(19) . . . . ?
C23 C24 C25 Mn3 61.68(19) . . . . ?
C6 Mn3 C25 C21 179.94(18) . . . . ?
C5 Mn3 C25 C21 33.9(4) . . . . ?
B2 Mn3 C25 C21 -101.72(19) . . . . ?
C24 Mn3 C25 C21 117.2(3) . . . . ?
C22 Mn3 C25 C21 37.13(18) . . . . ?
C23 Mn3 C25 C21 79.83(19) . . . . ?
Cu2 Mn3 C25 C21 -51.17(19) . . . . ?
C6 Mn3 C25 C24 62.8(2) . . . . ?
C5 Mn3 C25 C24 -83.2(3) . . . . ?
B2 Mn3 C25 C24 141.1(2) . . . . ?
C22 Mn3 C25 C24 -80.0(2) . . . . ?
C23 Mn3 C25 C24 -37.33(18) . . . . ?
C21 Mn3 C25 C24 -117.2(3) . . . . ?
Cu2 Mn3 C25 C24 -168.34(15) . . . . ?
C8 Mn4 C26 C30 129.3(2) . . . . ?
C7 Mn4 C26 C30 41.0(2) . . . . ?
B2 Mn4 C26 C30 -153.92(19) . . . . ?
C27 Mn4 C26 C30 -118.4(3) . . . . ?
C29 Mn4 C26 C30 -38.20(19) . . . . ?
C28 Mn4 C26 C30 -80.8(2) . . . . ?
Cu1 Mn4 C26 C30 -59.5(3) . . . . ?
C8 Mn4 C26 C27 -112.36(19) . . . . ?
C7 Mn4 C26 C27 159.35(18) . . . . ?
B2 Mn4 C26 C27 -35.5(2) . . . . ?
C30 Mn4 C26 C27 118.4(3) . . . . ?
C29 Mn4 C26 C27 80.17(19) . . . . ?
C28 Mn4 C26 C27 37.52(17) . . . . ?
Cu1 Mn4 C26 C27 58.9(3) . . . . ?
C30 C26 C27 C28 -0.2(3) . . . . ?
Mn4 C26 C27 C28 -61.7(2) . . . . ?
C30 C26 C27 Mn4 61.5(2) . . . . ?
C8 Mn4 C27 C28 -170.09(18) . . . . ?
C7 Mn4 C27 C28 66.0(4) . . . . ?
B2 Mn4 C27 C28 -90.63(19) . . . . ?
C26 Mn4 C27 C28 117.5(3) . . . . ?
C30 Mn4 C27 C28 80.5(2) . . . . ?
C29 Mn4 C27 C28 37.30(18) . . . . ?
Cu1 Mn4 C27 C28 -36.7(2) . . . . ?
C8 Mn4 C27 C26 72.4(2) . . . . ?
C7 Mn4 C27 C26 -51.6(4) . . . . ?
B2 Mn4 C27 C26 151.8(2) . . . . ?
C30 Mn4 C27 C26 -37.1(2) . . . . ?
C29 Mn4 C27 C26 -80.2(2) . . . . ?
C28 Mn4 C27 C26 -117.5(3) . . . . ?
Cu1 Mn4 C27 C26 -154.27(16) . . . . ?
C26 C27 C28 C29 0.1(3) . . . . ?
Mn4 C27 C28 C29 -61.2(2) . . . . ?
C26 C27 C28 Mn4 61.2(2) . . . . ?
C8 Mn4 C28 C27 15.5(3) . . . . ?
C7 Mn4 C28 C27 -154.33(19) . . . . ?
B2 Mn4 C28 C27 91.16(19) . . . . ?
C26 Mn4 C28 C27 -37.90(18) . . . . ?
C30 Mn4 C28 C27 -80.4(2) . . . . ?
C29 Mn4 C28 C27 -118.2(3) . . . . ?
Cu1 Mn4 C28 C27 150.78(17) . . . . ?
C8 Mn4 C28 C29 133.7(2) . . . . ?
C7 Mn4 C28 C29 -36.2(2) . . . . ?
B2 Mn4 C28 C29 -150.7(2) . . . . ?
C26 Mn4 C28 C29 80.3(2) . . . . ?
C30 Mn4 C28 C29 37.7(2) . . . . ?
C27 Mn4 C28 C29 118.2(3) . . . . ?
Cu1 Mn4 C28 C29 -91.05(18) . . . . ?
C27 C28 C29 C30 0.1(4) . . . . ?
Mn4 C28 C29 C30 -61.1(2) . . . . ?
C27 C28 C29 Mn4 61.1(2) . . . . ?
C8 Mn4 C29 C28 -107.6(3) . . . . ?
C7 Mn4 C29 C28 152.84(19) . . . . ?
B2 Mn4 C29 C28 36.6(2) . . . . ?
C26 Mn4 C29 C28 -80.4(2) . . . . ?
C30 Mn4 C29 C28 -118.0(3) . . . . ?
C27 Mn4 C29 C28 -37.29(18) . . . . ?
Cu1 Mn4 C29 C28 91.01(17) . . . . ?
C8 Mn4 C29 C30 10.4(4) . . . . ?
C7 Mn4 C29 C30 -89.1(2) . . . . ?
B2 Mn4 C29 C30 154.6(2) . . . . ?
C26 Mn4 C29 C30 37.65(19) . . . . ?
C27 Mn4 C29 C30 80.7(2) . . . . ?
C28 Mn4 C29 C30 118.0(3) . . . . ?
Cu1 Mn4 C29 C30 -150.98(18) . . . . ?
C27 C26 C30 C29 0.3(3) . . . . ?
Mn4 C26 C30 C29 61.7(2) . . . . ?
C27 C26 C30 Mn4 -61.5(2) . . . . ?
C28 C29 C30 C26 -0.2(4) . . . . ?
Mn4 C29 C30 C26 -61.7(2) . . . . ?
C28 C29 C30 Mn4 61.4(2) . . . . ?
C8 Mn4 C30 C26 -57.5(2) . . . . ?
C7 Mn4 C30 C26 -147.81(19) . . . . ?
B2 Mn4 C30 C26 59.3(4) . . . . ?
C27 Mn4 C30 C26 37.45(18) . . . . ?
C29 Mn4 C30 C26 117.2(3) . . . . ?
C28 Mn4 C30 C26 79.95(19) . . . . ?
Cu1 Mn4 C30 C26 153.92(15) . . . . ?
C8 Mn4 C30 C29 -174.64(18) . . . . ?
C7 Mn4 C30 C29 95.0(2) . . . . ?
B2 Mn4 C30 C29 -57.9(4) . . . . ?
C26 Mn4 C30 C29 -117.2(3) . . . . ?
C27 Mn4 C30 C29 -79.74(19) . . . . ?
C28 Mn4 C30 C29 -37.23(18) . . . . ?
Cu1 Mn4 C30 C29 36.7(2) . . . . ?
C20 C16 C17 C18 -1.0(4) . . . . ?
Mn2 C16 C17 C18 60.3(2) . . . . ?
C20 C16 C17 Mn2 -61.4(2) . . . . ?
C19 C18 C17 C16 0.2(4) . . . . ?
Mn2 C18 C17 C16 -60.5(2) . . . . ?
C19 C18 C17 Mn2 60.7(2) . . . . ?
C3 Mn2 C17 C16 146.5(2) . . . . ?
C4 Mn2 C17 C16 -123.3(2) . . . . ?
B1 Mn2 C17 C16 -13.0(4) . . . . ?
C19 Mn2 C17 C16 82.2(2) . . . . ?
C20 Mn2 C17 C16 37.8(2) . . . . ?
C18 Mn2 C17 C16 119.5(3) . . . . ?
Cu1 Mn2 C17 C16 -55.8(2) . . . . ?
C3 Mn2 C17 C18 26.9(3) . . . . ?
C4 Mn2 C17 C18 117.2(2) . . . . ?
B1 Mn2 C17 C18 -132.5(2) . . . . ?
C19 Mn2 C17 C18 -37.3(2) . . . . ?
C20 Mn2 C17 C18 -81.8(2) . . . . ?
C16 Mn2 C17 C18 -119.5(3) . . . . ?
Cu1 Mn2 C17 C18 -175.31(19) . . . . ?

_diffrn_measured_fraction_theta_max 1.000
_diffrn_reflns_theta_full        26.37
_diffrn_measured_fraction_theta_full 1.000
_refine_diff_density_max         1.232
_refine_diff_density_min         -0.357
_refine_diff_density_rms         0.097
####################################################################### 
# 
# This file contains crystal structure data downloaded from the 
# Cambridge Structural Database (CSD) hosted by the Cambridge 
# Crystallographic Data Centre (CCDC).
# 
# Full information about CCDC data access policies and citation 
# guidelines are available at http://www.ccdc.cam.ac.uk/access/V1 
# 
# Audit and citation data items may have been added by the CCDC. 
# Please retain this information to preserve the provenance of 
# this file and to allow appropriate attribution of the data. 
# 
#######################################################################

data_3
_database_code_depnum_ccdc_archive 'CCDC 1420471'
_audit_update_record             
;
2015-08-25 deposited with the CCDC.
2015-10-20 downloaded from the CCDC.
;

_audit_creation_method           SHELXL-97
_chemical_name_systematic        
; 
?
;
_chemical_name_common            
;
?
;
_chemical_melting_point          ?
_chemical_formula_moiety         'C28 H20 Au2 B2 Mn4 O8'

_chemical_formula_sum            'C28 H20 Au2 B2 Mn4 O8'
_chemical_formula_weight         1119.75

loop_
_atom_type_symbol
_atom_type_description
_atom_type_scat_dispersion_real
_atom_type_scat_dispersion_imag
_atom_type_scat_source
C C 0.0033 0.0016 'International Tables Vol C Tables 4.2.6.8 and 6.1.1.4'
H H 0.0000 0.0000 'International Tables Vol C Tables 4.2.6.8 and 6.1.1.4'
B B 0.0013 0.0007 'International Tables Vol C Tables 4.2.6.8 and 6.1.1.4'
O O 0.0106 0.0060 'International Tables Vol C Tables 4.2.6.8 and 6.1.1.4'
Mn Mn 0.3368 0.7283 'International Tables Vol C Tables 4.2.6.8 and 6.1.1.4'
Au Au -2.0133 8.8022 'International Tables Vol C Tables 4.2.6.8 and 6.1.1.4'

_symmetry_cell_setting           Monoclinic
_symmetry_space_group_name_H-M   C2/c
_symmetry_space_group_name_Hall  '-C 2yc'

loop_
_symmetry_equiv_pos_as_xyz
'x, y, z'
'-x, y, -z+1/2'
'x+1/2, y+1/2, z'
'-x+1/2, y+1/2, -z+1/2'
'-x, -y, -z'
'x, -y, z-1/2'
'-x+1/2, -y+1/2, -z'
'x+1/2, -y+1/2, z-1/2'

_cell_length_a                   17.4662(13)
_cell_length_b                   12.1607(9)
_cell_length_c                   15.4013(18)
_cell_angle_alpha                90.00
_cell_angle_beta                 119.822(2)
_cell_angle_gamma                90.00
_cell_volume                     2838.1(4)
_cell_formula_units_Z            4
_cell_measurement_temperature    100(2)
_cell_measurement_reflns_used    9362
_cell_measurement_theta_min      2.69
_cell_measurement_theta_max      26.75

_exptl_crystal_description       block
_exptl_crystal_colour            red
_exptl_crystal_size_max          0.12
_exptl_crystal_size_mid          0.04
_exptl_crystal_size_min          0.03
_exptl_crystal_density_meas      ?
_exptl_crystal_density_diffrn    2.621
_exptl_crystal_density_method    'not measured'
_exptl_crystal_F_000             2080
_exptl_absorpt_coefficient_mu    12.077
_exptl_absorpt_correction_type   multi-scan
_exptl_absorpt_correction_T_min  0.5046
_exptl_absorpt_correction_T_max  0.7454
_exptl_absorpt_process_details   'Sadabs 2008/1 (Bruker 2008)'

_exptl_special_details           
; 
 The crystal was immersed in a film of perfluoropolyether oil, mounted
on a polyimide microloop (MicroMounts of MiTeGen) and transferred to
stream of cold nitrogen (Oxford Cryostream 700). 
;

_diffrn_ambient_temperature      100(2)
_diffrn_radiation_wavelength     0.71073
_diffrn_radiation_type           MoK\a
_diffrn_radiation_source         'rotating anode'
_diffrn_radiation_monochromator  'multi-layer mirror'
_diffrn_measurement_device_type  'Bruker X8-APEX II'
_diffrn_measurement_method       '\f and \w scans'
_diffrn_detector_area_resol_mean 8.333
_diffrn_reflns_number            16897
_diffrn_reflns_av_R_equivalents  0.0281
_diffrn_reflns_av_sigmaI/netI    0.0204
_diffrn_reflns_limit_h_min       -22
_diffrn_reflns_limit_h_max       19
_diffrn_reflns_limit_k_min       -15
_diffrn_reflns_limit_k_max       15
_diffrn_reflns_limit_l_min       -18
_diffrn_reflns_limit_l_max       19
_diffrn_reflns_theta_min         2.15
_diffrn_reflns_theta_max         26.76
_reflns_number_total             3023
_reflns_number_gt                2799
_reflns_threshold_expression     >2sigma(I)

_computing_data_collection       'APEX2 ver. 2010.3 (Bruker AXS)'
_computing_cell_refinement       'Saint+ ver. 7.68A (Bruker AXS)'
_computing_data_reduction        'Saint+ ver. 7.68A (Bruker AXS)'
_computing_structure_solution    'SHELXS-97 (Sheldrick, 2008)'
_computing_structure_refinement  'SHELXL-97 (Sheldrick, 2008)'
_computing_molecular_graphics    'XP ver. 5.1 (Bruker AXS, 1998)'
_computing_publication_material  'SHELXL-97 (Sheldrick, 2008)'

_refine_special_details          
; 
 Refinement of F^2^ against ALL reflections.  The weighted R-factor wR and 
 goodness of fit S are based on F^2^, conventional R-factors R are based 
 on F, with F set to zero for negative F^2^. The threshold expression of 
 F^2^ > 2sigma(F^2^) is used only for calculating R-factors(gt) etc. and is 
 not relevant to the choice of reflections for refinement.  R-factors based 
 on F^2^ are statistically about twice as large as those based on F, and R- 
 factors based on ALL data will be even larger. 
;

_refine_ls_structure_factor_coef Fsqd
_refine_ls_matrix_type           full
_refine_ls_weighting_scheme      calc
_refine_ls_weighting_details     
'calc w=1/[\s^2^(Fo^2^)+(0.0137P)^2^+17.7268P] where P=(Fo^2^+2Fc^2^)/3'
_atom_sites_solution_primary     direct
_atom_sites_solution_secondary   difmap
_atom_sites_solution_hydrogens   geom
_refine_ls_hydrogen_treatment    constr
_refine_ls_extinction_method     none
_refine_ls_extinction_coef       ?
_refine_ls_number_reflns         3023
_refine_ls_number_parameters     200
_refine_ls_number_restraints     0
_refine_ls_R_factor_all          0.0195
_refine_ls_R_factor_gt           0.0167
_refine_ls_wR_factor_ref         0.0409
_refine_ls_wR_factor_gt          0.0400
_refine_ls_goodness_of_fit_ref   1.039
_refine_ls_restrained_S_all      1.039
_refine_ls_shift/su_max          0.003
_refine_ls_shift/su_mean         0.000

loop_
_atom_site_label
_atom_site_type_symbol
_atom_site_fract_x
_atom_site_fract_y
_atom_site_fract_z
_atom_site_U_iso_or_equiv
_atom_site_adp_type
_atom_site_occupancy
_atom_site_symmetry_multiplicity
_atom_site_calc_flag
_atom_site_refinement_flags
_atom_site_disorder_assembly
_atom_site_disorder_group
Au1 Au 0.462456(8) 0.827375(10) 0.145694(9) 0.01379(5) Uani 1 1 d . . .
O1 O 0.42053(17) 0.4552(2) 0.11730(19) 0.0237(6) Uani 1 1 d . . .
C1 C 0.4664(2) 0.5293(3) 0.1308(2) 0.0170(7) Uani 1 1 d . . .
B1 B 0.5000 0.6746(4) 0.2500 0.0167(11) Uani 1 2 d S . .
O2 O 0.42174(16) 0.7160(2) -0.05688(18) 0.0222(6) Uani 1 1 d . . .
Mn2 Mn 0.38444(3) 1.01621(4) 0.13419(4) 0.01396(11) Uani 1 1 d . . .
B2 B 0.5000 0.9722(4) 0.2500 0.0154(11) Uani 1 2 d S . .
C2 C 0.4641(2) 0.6944(3) 0.0271(3) 0.0182(7) Uani 1 1 d . . .
Mn3 Mn 0.53919(3) 0.64062(4) 0.15225(4) 0.01224(10) Uani 1 1 d . . .
C3 C 0.3058(2) 0.9059(3) 0.0891(3) 0.0182(7) Uani 1 1 d . . .
O3 O 0.24668(17) 0.8456(2) 0.0558(2) 0.0267(6) Uani 1 1 d . . .
O4 O 0.36208(17) 1.0395(2) 0.3091(2) 0.0278(6) Uani 1 1 d . . .
C4 C 0.3717(2) 1.0284(3) 0.2408(3) 0.0192(7) Uani 1 1 d . . .
C11 C 0.6658(2) 0.7224(3) 0.2137(3) 0.0189(7) Uani 1 1 d . . .
H11 H 0.6755 0.7990 0.2265 0.023 Uiso 1 1 calc R . .
C12 C 0.6468(2) 0.6683(3) 0.1238(3) 0.0196(7) Uani 1 1 d . . .
H12 H 0.6408 0.7028 0.0654 0.024 Uiso 1 1 calc R . .
C13 C 0.6382(2) 0.5550(3) 0.1353(3) 0.0188(7) Uani 1 1 d . . .
H13 H 0.6260 0.4997 0.0865 0.023 Uiso 1 1 calc R . .
C14 C 0.6511(2) 0.5380(3) 0.2331(3) 0.0188(7) Uani 1 1 d . . .
H14 H 0.6488 0.4693 0.2610 0.023 Uiso 1 1 calc R . .
C15 C 0.6679(2) 0.6414(3) 0.2815(3) 0.0190(7) Uani 1 1 d . . .
H15 H 0.6786 0.6544 0.3475 0.023 Uiso 1 1 calc R . .
C31 C 0.4316(3) 1.0921(3) 0.0422(3) 0.0236(8) Uani 1 1 d . . .
H31 H 0.4782 1.0647 0.0333 0.028 Uiso 1 1 calc R . .
C32 C 0.4406(3) 1.1659(3) 0.1165(3) 0.0229(8) Uani 1 1 d . . .
H32 H 0.4944 1.1971 0.1667 0.028 Uiso 1 1 calc R . .
C33 C 0.3564(2) 1.1860(3) 0.1042(3) 0.0227(8) Uani 1 1 d . . .
H33 H 0.3435 1.2328 0.1446 0.027 Uiso 1 1 calc R . .
C34 C 0.2944(2) 1.1240(3) 0.0210(3) 0.0216(8) Uani 1 1 d . . .
H34 H 0.2324 1.1220 -0.0048 0.026 Uiso 1 1 calc R . .
C35 C 0.3418(3) 1.0654(3) -0.0169(3) 0.0231(8) Uani 1 1 d . . .
H35 H 0.3171 1.0167 -0.0725 0.028 Uiso 1 1 calc R . .

loop_
_atom_site_aniso_label
_atom_site_aniso_U_11
_atom_site_aniso_U_22
_atom_site_aniso_U_33
_atom_site_aniso_U_23
_atom_site_aniso_U_13
_atom_site_aniso_U_12
Au1 0.01330(7) 0.01250(7) 0.01551(7) -0.00040(4) 0.00712(5) 0.00049(4)
O1 0.0266(14) 0.0182(13) 0.0263(13) -0.0053(10) 0.0131(11) -0.0113(11)
C1 0.0192(18) 0.0188(18) 0.0130(15) -0.0006(13) 0.0080(13) 0.0032(14)
B1 0.010(3) 0.016(3) 0.022(3) 0.000 0.007(2) 0.000
O2 0.0224(14) 0.0258(14) 0.0169(13) 0.0013(10) 0.0084(11) -0.0021(11)
Mn2 0.0121(2) 0.0127(2) 0.0160(2) 0.00186(19) 0.00616(19) 0.00064(19)
B2 0.016(3) 0.015(3) 0.018(3) 0.000 0.011(2) 0.000
C2 0.0163(17) 0.0168(17) 0.0242(18) -0.0018(14) 0.0122(15) -0.0038(13)
Mn3 0.0118(2) 0.0120(2) 0.0145(2) -0.00206(18) 0.00773(19) -0.00085(18)
C3 0.0140(17) 0.0195(18) 0.0172(16) 0.0034(13) 0.0049(13) 0.0040(13)
O3 0.0185(14) 0.0237(14) 0.0310(15) 0.0014(11) 0.0072(11) -0.0041(11)
O4 0.0223(14) 0.0419(17) 0.0244(14) -0.0001(12) 0.0156(12) 0.0035(12)
C4 0.0122(16) 0.0171(18) 0.0251(19) 0.0015(14) 0.0068(14) 0.0017(13)
C11 0.0112(16) 0.0187(18) 0.0302(19) -0.0046(14) 0.0128(14) -0.0010(13)
C12 0.0149(17) 0.026(2) 0.0244(18) 0.0015(14) 0.0144(14) 0.0008(14)
C13 0.0163(18) 0.0229(19) 0.0199(17) -0.0045(14) 0.0110(14) 0.0018(13)
C14 0.0141(17) 0.0192(18) 0.0215(17) 0.0008(14) 0.0076(14) 0.0032(13)
C15 0.0121(17) 0.0253(19) 0.0191(17) -0.0037(14) 0.0074(13) 0.0008(13)
C31 0.026(2) 0.025(2) 0.0269(19) 0.0087(15) 0.0183(16) 0.0004(15)
C32 0.0241(19) 0.0190(19) 0.0220(18) 0.0054(14) 0.0086(15) -0.0035(14)
C33 0.025(2) 0.0147(18) 0.0246(19) 0.0046(14) 0.0100(16) 0.0031(14)
C34 0.0178(18) 0.0185(18) 0.0242(18) 0.0077(14) 0.0072(15) 0.0010(14)
C35 0.029(2) 0.0213(19) 0.0195(17) 0.0033(14) 0.0129(16) -0.0015(15)

_geom_special_details            
; 
 All esds (except the esd in the dihedral angle between two l.s. planes) 
 are estimated using the full covariance matrix.  The cell esds are taken 
 into account individually in the estimation of esds in distances, angles 
 and torsion angles; correlations between esds in cell parameters are only 
 used when they are defined by crystal symmetry.  An approximate (isotropic) 
 treatment of cell esds is used for estimating esds involving l.s. planes. 
;

loop_
_geom_bond_atom_site_label_1
_geom_bond_atom_site_label_2
_geom_bond_distance
_geom_bond_site_symmetry_2
_geom_bond_publ_flag
Au1 B2 2.251(4) . ?
Au1 B1 2.327(4) . ?
Au1 C2 2.451(4) . ?
Au1 C3 2.605(3) . ?
Au1 Mn3 2.6134(5) . ?
Au1 Mn2 2.6309(5) . ?
Au1 Au1 2.8021(4) 2_655 ?
O1 C1 1.154(4) . ?
C1 Mn3 1.772(4) . ?
B1 Mn3 1.9827(13) . ?
B1 Mn3 1.9828(13) 2_655 ?
B1 Au1 2.327(4) 2_655 ?
O2 C2 1.156(4) . ?
Mn2 C4 1.769(4) . ?
Mn2 C3 1.794(4) . ?
Mn2 B2 1.9901(16) . ?
Mn2 C33 2.119(4) . ?
Mn2 C34 2.122(3) . ?
Mn2 C35 2.145(4) . ?
Mn2 C32 2.148(4) . ?
Mn2 C31 2.168(4) . ?
B2 Mn2 1.9901(15) 2_655 ?
B2 Au1 2.251(4) 2_655 ?
C2 Mn3 1.830(4) . ?
Mn3 C14 2.123(3) . ?
Mn3 C15 2.137(3) . ?
Mn3 C13 2.143(3) . ?
Mn3 C12 2.157(4) . ?
Mn3 C11 2.167(3) . ?
C3 O3 1.158(4) . ?
O4 C4 1.153(4) . ?
C11 C12 1.415(5) . ?
C11 C15 1.423(5) . ?
C11 H11 0.9500 . ?
C12 C13 1.407(5) . ?
C12 H12 0.9500 . ?
C13 C14 1.423(5) . ?
C13 H13 0.9500 . ?
C14 C15 1.416(5) . ?
C14 H14 0.9500 . ?
C15 H15 0.9500 . ?
C31 C32 1.401(5) . ?
C31 C35 1.405(5) . ?
C31 H31 0.9500 . ?
C32 C33 1.407(6) . ?
C32 H32 0.9500 . ?
C33 C34 1.415(5) . ?
C33 H33 0.9500 . ?
C34 C35 1.419(5) . ?
C34 H34 0.9500 . ?
C35 H35 0.9500 . ?

loop_
_geom_angle_atom_site_label_1
_geom_angle_atom_site_label_2
_geom_angle_atom_site_label_3
_geom_angle
_geom_angle_site_symmetry_1
_geom_angle_site_symmetry_3
_geom_angle_publ_flag
B2 Au1 B1 104.48(12) . . ?
B2 Au1 C2 160.26(9) . . ?
B1 Au1 C2 83.34(11) . . ?
B2 Au1 C3 80.59(9) . . ?
B1 Au1 C3 114.34(8) . . ?
C2 Au1 C3 113.10(11) . . ?
B2 Au1 Mn3 133.69(6) . . ?
B1 Au1 Mn3 46.88(6) . . ?
C2 Au1 Mn3 42.22(8) . . ?
C3 Au1 Mn3 139.88(8) . . ?
B2 Au1 Mn2 47.33(7) . . ?
B1 Au1 Mn2 134.59(6) . . ?
C2 Au1 Mn2 136.35(8) . . ?
C3 Au1 Mn2 40.08(8) . . ?
Mn3 Au1 Mn2 178.463(16) . . ?
B2 Au1 Au1 51.51(9) . 2_655 ?
B1 Au1 Au1 52.97(8) . 2_655 ?
C2 Au1 Au1 133.03(8) . 2_655 ?
C3 Au1 Au1 101.44(8) . 2_655 ?
Mn3 Au1 Au1 90.980(11) . 2_655 ?
Mn2 Au1 Au1 90.493(11) . 2_655 ?
O1 C1 Mn3 178.4(3) . . ?
Mn3 B1 Mn3 155.9(3) . 2_655 ?
Mn3 B1 Au1 74.19(8) . . ?
Mn3 B1 Au1 127.28(18) 2_655 . ?
Mn3 B1 Au1 127.28(18) . 2_655 ?
Mn3 B1 Au1 74.18(8) 2_655 2_655 ?
Au1 B1 Au1 74.05(16) . 2_655 ?
C4 Mn2 C3 89.76(16) . . ?
C4 Mn2 B2 74.37(11) . . ?
C3 Mn2 B2 112.71(18) . . ?
C4 Mn2 C33 89.95(16) . . ?
C3 Mn2 C33 126.47(15) . . ?
B2 Mn2 C33 118.59(18) . . ?
C4 Mn2 C34 109.07(16) . . ?
C3 Mn2 C34 91.83(14) . . ?
B2 Mn2 C34 155.38(17) . . ?
C33 Mn2 C34 38.97(14) . . ?
C4 Mn2 C35 147.88(15) . . ?
C3 Mn2 C35 90.17(15) . . ?
B2 Mn2 C35 134.21(11) . . ?
C33 Mn2 C35 64.76(15) . . ?
C34 Mn2 C35 38.83(14) . . ?
C4 Mn2 C32 108.85(16) . . ?
C3 Mn2 C32 153.41(15) . . ?
B2 Mn2 C32 91.02(17) . . ?
C33 Mn2 C32 38.50(15) . . ?
C34 Mn2 C32 64.58(14) . . ?
C35 Mn2 C32 63.91(14) . . ?
C4 Mn2 C31 146.64(16) . . ?
C3 Mn2 C31 122.14(16) . . ?
B2 Mn2 C31 98.87(12) . . ?
C33 Mn2 C31 64.18(15) . . ?
C34 Mn2 C31 64.37(15) . . ?
C35 Mn2 C31 38.02(14) . . ?
C32 Mn2 C31 37.87(15) . . ?
C4 Mn2 Au1 108.09(11) . . ?
C3 Mn2 Au1 69.19(11) . . ?
B2 Mn2 Au1 56.27(14) . . ?
C33 Mn2 Au1 157.05(11) . . ?
C34 Mn2 Au1 137.89(11) . . ?
C35 Mn2 Au1 101.85(11) . . ?
C32 Mn2 Au1 119.63(11) . . ?
C31 Mn2 Au1 93.61(11) . . ?
Mn2 B2 Mn2 148.8(3) 2_655 . ?
Mn2 B2 Au1 130.96(17) 2_655 . ?
Mn2 B2 Au1 76.41(7) . . ?
Mn2 B2 Au1 76.41(7) 2_655 2_655 ?
Mn2 B2 Au1 130.96(17) . 2_655 ?
Au1 B2 Au1 76.99(17) . 2_655 ?
O2 C2 Mn3 169.7(3) . . ?
O2 C2 Au1 116.5(3) . . ?
Mn3 C2 Au1 73.65(12) . . ?
C1 Mn3 C2 90.27(15) . . ?
C1 Mn3 B1 79.26(17) . . ?
C2 Mn3 B1 112.83(14) . . ?
C1 Mn3 C14 91.54(15) . . ?
C2 Mn3 C14 142.78(15) . . ?
B1 Mn3 C14 104.01(13) . . ?
C1 Mn3 C15 120.14(15) . . ?
C2 Mn3 C15 148.28(15) . . ?
B1 Mn3 C15 83.81(10) . . ?
C14 Mn3 C15 38.83(13) . . ?
C1 Mn3 C13 98.89(15) . . ?
C2 Mn3 C13 104.15(15) . . ?
B1 Mn3 C13 142.95(13) . . ?
C14 Mn3 C13 38.96(14) . . ?
C15 Mn3 C13 64.96(13) . . ?
C1 Mn3 C12 134.31(15) . . ?
C2 Mn3 C12 88.32(15) . . ?
B1 Mn3 C12 141.81(13) . . ?
C14 Mn3 C12 64.52(14) . . ?
C15 Mn3 C12 64.50(14) . . ?
C13 Mn3 C12 38.18(14) . . ?
C1 Mn3 C11 156.07(15) . . ?
C2 Mn3 C11 109.72(15) . . ?
B1 Mn3 C11 103.61(13) . . ?
C14 Mn3 C11 64.61(14) . . ?
C15 Mn3 C11 38.59(14) . . ?
C13 Mn3 C11 64.26(13) . . ?
C12 Mn3 C11 38.20(13) . . ?
C1 Mn3 Au1 110.45(11) . . ?
C2 Mn3 Au1 64.13(11) . . ?
B1 Mn3 Au1 58.93(14) . . ?
C14 Mn3 Au1 146.96(10) . . ?
C15 Mn3 Au1 108.29(10) . . ?
C13 Mn3 Au1 147.88(10) . . ?
C12 Mn3 Au1 109.77(10) . . ?
C11 Mn3 Au1 90.61(9) . . ?
O3 C3 Mn2 170.9(3) . . ?
O3 C3 Au1 118.2(3) . . ?
Mn2 C3 Au1 70.73(11) . . ?
O4 C4 Mn2 177.8(3) . . ?
C12 C11 C15 107.7(3) . . ?
C12 C11 Mn3 70.5(2) . . ?
C15 C11 Mn3 69.6(2) . . ?
C12 C11 H11 126.1 . . ?
C15 C11 H11 126.1 . . ?
Mn3 C11 H11 125.3 . . ?
C13 C12 C11 108.7(3) . . ?
C13 C12 Mn3 70.3(2) . . ?
C11 C12 Mn3 71.3(2) . . ?
C13 C12 H12 125.7 . . ?
C11 C12 H12 125.7 . . ?
Mn3 C12 H12 124.3 . . ?
C12 C13 C14 107.7(3) . . ?
C12 C13 Mn3 71.5(2) . . ?
C14 C13 Mn3 69.77(19) . . ?
C12 C13 H13 126.1 . . ?
C14 C13 H13 126.1 . . ?
Mn3 C13 H13 124.2 . . ?
C15 C14 C13 108.1(3) . . ?
C15 C14 Mn3 71.1(2) . . ?
C13 C14 Mn3 71.3(2) . . ?
C15 C14 H14 125.9 . . ?
C13 C14 H14 125.9 . . ?
Mn3 C14 H14 123.3 . . ?
C14 C15 C11 107.7(3) . . ?
C14 C15 Mn3 70.05(19) . . ?
C11 C15 Mn3 71.8(2) . . ?
C14 C15 H15 126.1 . . ?
C11 C15 H15 126.1 . . ?
Mn3 C15 H15 123.6 . . ?
C32 C31 C35 108.2(4) . . ?
C32 C31 Mn2 70.3(2) . . ?
C35 C31 Mn2 70.1(2) . . ?
C32 C31 H31 125.9 . . ?
C35 C31 H31 125.9 . . ?
Mn2 C31 H31 125.2 . . ?
C31 C32 C33 108.5(3) . . ?
C31 C32 Mn2 71.8(2) . . ?
C33 C32 Mn2 69.6(2) . . ?
C31 C32 H32 125.8 . . ?
C33 C32 H32 125.8 . . ?
Mn2 C32 H32 124.4 . . ?
C32 C33 C34 107.9(4) . . ?
C32 C33 Mn2 71.9(2) . . ?
C34 C33 Mn2 70.6(2) . . ?
C32 C33 H33 126.0 . . ?
C34 C33 H33 126.0 . . ?
Mn2 C33 H33 123.1 . . ?
C33 C34 C35 107.4(3) . . ?
C33 C34 Mn2 70.4(2) . . ?
C35 C34 Mn2 71.5(2) . . ?
C33 C34 H34 126.3 . . ?
C35 C34 H34 126.3 . . ?
Mn2 C34 H34 123.5 . . ?
C31 C35 C34 108.0(3) . . ?
C31 C35 Mn2 71.8(2) . . ?
C34 C35 Mn2 69.7(2) . . ?
C31 C35 H35 126.0 . . ?
C34 C35 H35 126.0 . . ?
Mn2 C35 H35 124.1 . . ?

loop_
_geom_torsion_atom_site_label_1
_geom_torsion_atom_site_label_2
_geom_torsion_atom_site_label_3
_geom_torsion_atom_site_label_4
_geom_torsion
_geom_torsion_site_symmetry_1
_geom_torsion_site_symmetry_2
_geom_torsion_site_symmetry_3
_geom_torsion_site_symmetry_4
_geom_torsion_publ_flag
B2 Au1 B1 Mn3 -137.36(5) . . . . ?
C2 Au1 B1 Mn3 24.19(10) . . . . ?
C3 Au1 B1 Mn3 136.57(9) . . . . ?
Mn2 Au1 B1 Mn3 179.40(2) . . . . ?
Au1 Au1 B1 Mn3 -137.36(5) 2_655 . . . ?
B2 Au1 B1 Mn3 54.99(15) . . . 2_655 ?
C2 Au1 B1 Mn3 -143.46(17) . . . 2_655 ?
C3 Au1 B1 Mn3 -31.1(2) . . . 2_655 ?
Mn3 Au1 B1 Mn3 -167.6(2) . . . 2_655 ?
Mn2 Au1 B1 Mn3 11.7(2) . . . 2_655 ?
Au1 Au1 B1 Mn3 54.99(15) 2_655 . . 2_655 ?
B2 Au1 B1 Au1 0.0 . . . 2_655 ?
C2 Au1 B1 Au1 161.55(8) . . . 2_655 ?
C3 Au1 B1 Au1 -86.07(9) . . . 2_655 ?
Mn3 Au1 B1 Au1 137.36(5) . . . 2_655 ?
Mn2 Au1 B1 Au1 -43.24(6) . . . 2_655 ?
B2 Au1 Mn2 C4 -56.02(14) . . . . ?
B1 Au1 Mn2 C4 8.43(14) . . . . ?
C2 Au1 Mn2 C4 151.32(17) . . . . ?
C3 Au1 Mn2 C4 82.60(17) . . . . ?
Au1 Au1 Mn2 C4 -24.73(12) 2_655 . . . ?
B2 Au1 Mn2 C3 -138.63(15) . . . . ?
B1 Au1 Mn2 C3 -74.17(14) . . . . ?
C2 Au1 Mn2 C3 68.72(17) . . . . ?
Au1 Au1 Mn2 C3 -107.33(12) 2_655 . . . ?
B1 Au1 Mn2 B2 64.45(11) . . . . ?
C2 Au1 Mn2 B2 -152.66(14) . . . . ?
C3 Au1 Mn2 B2 138.63(15) . . . . ?
Au1 Au1 Mn2 B2 31.29(8) 2_655 . . . ?
B2 Au1 Mn2 C33 84.2(3) . . . . ?
B1 Au1 Mn2 C33 148.7(3) . . . . ?
C2 Au1 Mn2 C33 -68.5(3) . . . . ?
C3 Au1 Mn2 C33 -137.2(3) . . . . ?
Au1 Au1 Mn2 C33 115.5(3) 2_655 . . . ?
B2 Au1 Mn2 C34 153.05(17) . . . . ?
B1 Au1 Mn2 C34 -142.50(17) . . . . ?
C2 Au1 Mn2 C34 0.39(19) . . . . ?
C3 Au1 Mn2 C34 -68.33(19) . . . . ?
Au1 Au1 Mn2 C34 -175.66(15) 2_655 . . . ?
B2 Au1 Mn2 C35 135.77(13) . . . . ?
B1 Au1 Mn2 C35 -159.78(13) . . . . ?
C2 Au1 Mn2 C35 -16.89(16) . . . . ?
C3 Au1 Mn2 C35 -85.61(16) . . . . ?
Au1 Au1 Mn2 C35 167.06(11) 2_655 . . . ?
B2 Au1 Mn2 C32 69.20(14) . . . . ?
B1 Au1 Mn2 C32 133.65(14) . . . . ?
C2 Au1 Mn2 C32 -83.46(17) . . . . ?
C3 Au1 Mn2 C32 -152.18(17) . . . . ?
Au1 Au1 Mn2 C32 100.49(12) 2_655 . . . ?
B2 Au1 Mn2 C31 98.26(13) . . . . ?
B1 Au1 Mn2 C31 162.71(13) . . . . ?
C2 Au1 Mn2 C31 -54.40(16) . . . . ?
C3 Au1 Mn2 C31 -123.11(16) . . . . ?
Au1 Au1 Mn2 C31 129.55(10) 2_655 . . . ?
C4 Mn2 B2 Mn2 -80.33(13) . . . 2_655 ?
C3 Mn2 B2 Mn2 -163.34(13) . . . 2_655 ?
C33 Mn2 B2 Mn2 0.83(13) . . . 2_655 ?
C34 Mn2 B2 Mn2 21.4(3) . . . 2_655 ?
C35 Mn2 B2 Mn2 82.4(2) . . . 2_655 ?
C32 Mn2 B2 Mn2 28.97(11) . . . 2_655 ?
C31 Mn2 B2 Mn2 66.19(11) . . . 2_655 ?
Au1 Mn2 B2 Mn2 154.61(4) . . . 2_655 ?
C4 Mn2 B2 Au1 125.06(15) . . . . ?
C3 Mn2 B2 Au1 42.05(13) . . . . ?
C33 Mn2 B2 Au1 -153.78(14) . . . . ?
C34 Mn2 B2 Au1 -133.2(3) . . . . ?
C35 Mn2 B2 Au1 -72.2(2) . . . . ?
C32 Mn2 B2 Au1 -125.64(12) . . . . ?
C31 Mn2 B2 Au1 -88.42(13) . . . . ?
C4 Mn2 B2 Au1 66.17(18) . . . 2_655 ?
C3 Mn2 B2 Au1 -16.8(2) . . . 2_655 ?
C33 Mn2 B2 Au1 147.3(2) . . . 2_655 ?
C34 Mn2 B2 Au1 167.9(3) . . . 2_655 ?
C35 Mn2 B2 Au1 -131.14(15) . . . 2_655 ?
C32 Mn2 B2 Au1 175.5(2) . . . 2_655 ?
C31 Mn2 B2 Au1 -147.31(18) . . . 2_655 ?
Au1 Mn2 B2 Au1 -58.9(2) . . . 2_655 ?
B1 Au1 B2 Mn2 58.66(17) . . . 2_655 ?
C2 Au1 B2 Mn2 -52.8(5) . . . 2_655 ?
C3 Au1 B2 Mn2 171.5(2) . . . 2_655 ?
Mn3 Au1 B2 Mn2 15.5(2) . . . 2_655 ?
Mn2 Au1 B2 Mn2 -162.9(2) . . . 2_655 ?
Au1 Au1 B2 Mn2 58.66(18) 2_655 . . 2_655 ?
B1 Au1 B2 Mn2 -138.43(6) . . . . ?
C2 Au1 B2 Mn2 110.1(3) . . . . ?
C3 Au1 B2 Mn2 -25.55(9) . . . . ?
Mn3 Au1 B2 Mn2 178.42(2) . . . . ?
Au1 Au1 B2 Mn2 -138.43(6) 2_655 . . . ?
B1 Au1 B2 Au1 0.0 . . . 2_655 ?
C2 Au1 B2 Au1 -111.4(3) . . . 2_655 ?
C3 Au1 B2 Au1 112.87(8) . . . 2_655 ?
Mn3 Au1 B2 Au1 -43.15(6) . . . 2_655 ?
Mn2 Au1 B2 Au1 138.43(6) . . . 2_655 ?
B2 Au1 C2 O2 -89.7(4) . . . . ?
B1 Au1 C2 O2 155.5(3) . . . . ?
C3 Au1 C2 O2 41.8(3) . . . . ?
Mn3 Au1 C2 O2 -178.1(4) . . . . ?
Mn2 Au1 C2 O2 1.1(3) . . . . ?
Au1 Au1 C2 O2 175.7(2) 2_655 . . . ?
B2 Au1 C2 Mn3 88.4(3) . . . . ?
B1 Au1 C2 Mn3 -26.43(9) . . . . ?
C3 Au1 C2 Mn3 -140.10(11) . . . . ?
Mn2 Au1 C2 Mn3 179.20(2) . . . . ?
Au1 Au1 C2 Mn3 -6.21(16) 2_655 . . . ?
O2 C2 Mn3 C1 -77.0(17) . . . . ?
Au1 C2 Mn3 C1 112.71(12) . . . . ?
O2 C2 Mn3 B1 -155.4(17) . . . . ?
Au1 C2 Mn3 B1 34.26(17) . . . . ?
O2 C2 Mn3 C14 15.9(19) . . . . ?
Au1 C2 Mn3 C14 -154.39(19) . . . . ?
O2 C2 Mn3 C15 87.3(17) . . . . ?
Au1 C2 Mn3 C15 -83.0(3) . . . . ?
O2 C2 Mn3 C13 22.3(18) . . . . ?
Au1 C2 Mn3 C13 -148.05(11) . . . . ?
O2 C2 Mn3 C12 57.3(17) . . . . ?
Au1 C2 Mn3 C12 -112.97(11) . . . . ?
O2 C2 Mn3 C11 89.6(17) . . . . ?
Au1 C2 Mn3 C11 -80.72(12) . . . . ?
O2 C2 Mn3 Au1 170.3(18) . . . . ?
Mn3 B1 Mn3 C1 33.38(11) 2_655 . . . ?
Au1 B1 Mn3 C1 -121.97(11) . . . . ?
Au1 B1 Mn3 C1 -176.91(19) 2_655 . . . ?
Mn3 B1 Mn3 C2 119.10(13) 2_655 . . . ?
Au1 B1 Mn3 C2 -36.25(15) . . . . ?
Au1 B1 Mn3 C2 -91.19(14) 2_655 . . . ?
Mn3 B1 Mn3 C14 -55.53(11) 2_655 . . . ?
Au1 B1 Mn3 C14 149.13(10) . . . . ?
Au1 B1 Mn3 C14 94.2(2) 2_655 . . . ?
Mn3 B1 Mn3 C15 -88.94(10) 2_655 . . . ?
Au1 B1 Mn3 C15 115.71(12) . . . . ?
Au1 B1 Mn3 C15 60.77(16) 2_655 . . . ?
Mn3 B1 Mn3 C13 -57.2(2) 2_655 . . . ?
Au1 B1 Mn3 C13 147.5(2) . . . . ?
Au1 B1 Mn3 C13 92.5(4) 2_655 . . . ?
Mn3 B1 Mn3 C12 -122.0(2) 2_655 . . . ?
Au1 B1 Mn3 C12 82.7(2) . . . . ?
Au1 B1 Mn3 C12 27.7(3) 2_655 . . . ?
Mn3 B1 Mn3 C11 -122.30(11) 2_655 . . . ?
Au1 B1 Mn3 C11 82.35(10) . . . . ?
Au1 B1 Mn3 C11 27.4(2) 2_655 . . . ?
Mn3 B1 Mn3 Au1 155.35(4) 2_655 . . . ?
Au1 B1 Mn3 Au1 -54.94(18) 2_655 . . . ?
B2 Au1 Mn3 C1 127.93(14) . . . . ?
B1 Au1 Mn3 C1 62.82(14) . . . . ?
C2 Au1 Mn3 C1 -79.91(16) . . . . ?
C3 Au1 Mn3 C1 -13.60(17) . . . . ?
Au1 Au1 Mn3 C1 95.56(11) 2_655 . . . ?
B2 Au1 Mn3 C2 -152.17(15) . . . . ?
B1 Au1 Mn3 C2 142.72(14) . . . . ?
C3 Au1 Mn3 C2 66.30(17) . . . . ?
Au1 Au1 Mn3 C2 175.47(12) 2_655 . . . ?
B2 Au1 Mn3 B1 65.11(11) . . . . ?
C2 Au1 Mn3 B1 -142.72(14) . . . . ?
C3 Au1 Mn3 B1 -76.42(14) . . . . ?
Au1 Au1 Mn3 B1 32.74(8) 2_655 . . . ?
B2 Au1 Mn3 C14 -0.8(2) . . . . ?
B1 Au1 Mn3 C14 -65.9(2) . . . . ?
C2 Au1 Mn3 C14 151.3(2) . . . . ?
C3 Au1 Mn3 C14 -142.4(2) . . . . ?
Au1 Au1 Mn3 C14 -33.19(19) 2_655 . . . ?
B2 Au1 Mn3 C15 -5.51(14) . . . . ?
B1 Au1 Mn3 C15 -70.62(13) . . . . ?
C2 Au1 Mn3 C15 146.66(16) . . . . ?
C3 Au1 Mn3 C15 -147.04(16) . . . . ?
Au1 Au1 Mn3 C15 -37.88(11) 2_655 . . . ?
B2 Au1 Mn3 C13 -77.3(2) . . . . ?
B1 Au1 Mn3 C13 -142.45(19) . . . . ?
C2 Au1 Mn3 C13 74.8(2) . . . . ?
C3 Au1 Mn3 C13 141.1(2) . . . . ?
Au1 Au1 Mn3 C13 -109.70(18) 2_655 . . . ?
B2 Au1 Mn3 C12 -74.22(13) . . . . ?
B1 Au1 Mn3 C12 -139.34(13) . . . . ?
C2 Au1 Mn3 C12 77.94(16) . . . . ?
C3 Au1 Mn3 C12 144.25(16) . . . . ?
Au1 Au1 Mn3 C12 -106.59(11) 2_655 . . . ?
B2 Au1 Mn3 C11 -40.46(13) . . . . ?
B1 Au1 Mn3 C11 -105.57(12) . . . . ?
C2 Au1 Mn3 C11 111.71(16) . . . . ?
C3 Au1 Mn3 C11 178.02(15) . . . . ?
Au1 Au1 Mn3 C11 -72.82(10) 2_655 . . . ?
C4 Mn2 C3 Au1 -109.49(12) . . . . ?
B2 Mn2 C3 Au1 -36.58(10) . . . . ?
C33 Mn2 C3 Au1 160.75(15) . . . . ?
C34 Mn2 C3 Au1 141.43(12) . . . . ?
C35 Mn2 C3 Au1 102.63(12) . . . . ?
C32 Mn2 C3 Au1 115.0(3) . . . . ?
C31 Mn2 C3 Au1 80.84(15) . . . . ?
B2 Au1 C3 O3 -152.1(3) . . . . ?
B1 Au1 C3 O3 -50.4(3) . . . . ?
C2 Au1 C3 O3 42.8(3) . . . . ?
Mn3 Au1 C3 O3 0.8(4) . . . . ?
Mn2 Au1 C3 O3 178.4(4) . . . . ?
Au1 Au1 C3 O3 -104.7(3) 2_655 . . . ?
B2 Au1 C3 Mn2 29.51(12) . . . . ?
B1 Au1 C3 Mn2 131.24(12) . . . . ?
C2 Au1 C3 Mn2 -135.63(12) . . . . ?
Mn3 Au1 C3 Mn2 -177.61(3) . . . . ?
Au1 Au1 C3 Mn2 76.88(10) 2_655 . . . ?
C1 Mn3 C11 C12 85.5(4) . . . . ?
C2 Mn3 C11 C12 -59.6(2) . . . . ?
B1 Mn3 C11 C12 179.7(2) . . . . ?
C14 Mn3 C11 C12 80.4(2) . . . . ?
C15 Mn3 C11 C12 118.4(3) . . . . ?
C13 Mn3 C11 C12 37.0(2) . . . . ?
Au1 Mn3 C11 C12 -122.2(2) . . . . ?
C1 Mn3 C11 C15 -33.0(5) . . . . ?
C2 Mn3 C11 C15 -178.0(2) . . . . ?
B1 Mn3 C11 C15 61.2(2) . . . . ?
C14 Mn3 C11 C15 -38.0(2) . . . . ?
C13 Mn3 C11 C15 -81.4(2) . . . . ?
C12 Mn3 C11 C15 -118.4(3) . . . . ?
Au1 Mn3 C11 C15 119.3(2) . . . . ?
C15 C11 C12 C13 -0.8(4) . . . . ?
Mn3 C11 C12 C13 -60.7(2) . . . . ?
C15 C11 C12 Mn3 59.9(2) . . . . ?
C1 Mn3 C12 C13 -26.9(3) . . . . ?
C2 Mn3 C12 C13 -115.6(2) . . . . ?
B1 Mn3 C12 C13 118.1(3) . . . . ?
C14 Mn3 C12 C13 38.0(2) . . . . ?
C15 Mn3 C12 C13 81.3(2) . . . . ?
C11 Mn3 C12 C13 118.7(3) . . . . ?
Au1 Mn3 C12 C13 -177.32(18) . . . . ?
C1 Mn3 C12 C11 -145.6(2) . . . . ?
C2 Mn3 C12 C11 125.7(2) . . . . ?
B1 Mn3 C12 C11 -0.5(4) . . . . ?
C14 Mn3 C12 C11 -80.6(2) . . . . ?
C15 Mn3 C12 C11 -37.4(2) . . . . ?
C13 Mn3 C12 C11 -118.7(3) . . . . ?
Au1 Mn3 C12 C11 64.0(2) . . . . ?
C11 C12 C13 C14 0.6(4) . . . . ?
Mn3 C12 C13 C14 -60.7(2) . . . . ?
C11 C12 C13 Mn3 61.3(2) . . . . ?
C1 Mn3 C13 C12 160.9(2) . . . . ?
C2 Mn3 C13 C12 68.3(2) . . . . ?
B1 Mn3 C13 C12 -115.2(3) . . . . ?
C14 Mn3 C13 C12 -117.8(3) . . . . ?
C15 Mn3 C13 C12 -79.9(2) . . . . ?
C11 Mn3 C13 C12 -37.0(2) . . . . ?
Au1 Mn3 C13 C12 4.7(3) . . . . ?
C1 Mn3 C13 C14 -81.4(2) . . . . ?
C2 Mn3 C13 C14 -173.9(2) . . . . ?
B1 Mn3 C13 C14 2.6(4) . . . . ?
C15 Mn3 C13 C14 37.8(2) . . . . ?
C12 Mn3 C13 C14 117.8(3) . . . . ?
C11 Mn3 C13 C14 80.7(2) . . . . ?
Au1 Mn3 C13 C14 122.5(2) . . . . ?
C12 C13 C14 C15 -0.2(4) . . . . ?
Mn3 C13 C14 C15 -61.9(2) . . . . ?
C12 C13 C14 Mn3 61.7(2) . . . . ?
C1 Mn3 C14 C15 -140.1(2) . . . . ?
C2 Mn3 C14 C15 127.4(3) . . . . ?
B1 Mn3 C14 C15 -60.8(3) . . . . ?
C13 Mn3 C14 C15 117.6(3) . . . . ?
C12 Mn3 C14 C15 80.3(2) . . . . ?
C11 Mn3 C14 C15 37.8(2) . . . . ?
Au1 Mn3 C14 C15 -7.1(3) . . . . ?
C1 Mn3 C14 C13 102.3(2) . . . . ?
C2 Mn3 C14 C13 9.8(3) . . . . ?
B1 Mn3 C14 C13 -178.4(2) . . . . ?
C15 Mn3 C14 C13 -117.6(3) . . . . ?
C12 Mn3 C14 C13 -37.3(2) . . . . ?
C11 Mn3 C14 C13 -79.8(2) . . . . ?
Au1 Mn3 C14 C13 -124.7(2) . . . . ?
C13 C14 C15 C11 -0.3(4) . . . . ?
Mn3 C14 C15 C11 -62.3(2) . . . . ?
C13 C14 C15 Mn3 62.0(2) . . . . ?
C12 C11 C15 C14 0.7(4) . . . . ?
Mn3 C11 C15 C14 61.2(2) . . . . ?
C12 C11 C15 Mn3 -60.5(2) . . . . ?
C1 Mn3 C15 C14 47.8(3) . . . . ?
C2 Mn3 C15 C14 -113.9(3) . . . . ?
B1 Mn3 C15 C14 121.6(3) . . . . ?
C13 Mn3 C15 C14 -38.0(2) . . . . ?
C12 Mn3 C15 C14 -80.4(2) . . . . ?
C11 Mn3 C15 C14 -117.4(3) . . . . ?
Au1 Mn3 C15 C14 175.93(19) . . . . ?
C1 Mn3 C15 C11 165.2(2) . . . . ?
C2 Mn3 C15 C11 3.5(4) . . . . ?
B1 Mn3 C15 C11 -121.0(3) . . . . ?
C14 Mn3 C15 C11 117.4(3) . . . . ?
C13 Mn3 C15 C11 79.5(2) . . . . ?
C12 Mn3 C15 C11 37.0(2) . . . . ?
Au1 Mn3 C15 C11 -66.7(2) . . . . ?
C4 Mn2 C31 C32 -5.1(4) . . . . ?
C3 Mn2 C31 C32 155.8(2) . . . . ?
B2 Mn2 C31 C32 -80.1(3) . . . . ?
C33 Mn2 C31 C32 37.4(2) . . . . ?
C34 Mn2 C31 C32 80.9(2) . . . . ?
C35 Mn2 C31 C32 118.8(3) . . . . ?
Au1 Mn2 C31 C32 -136.5(2) . . . . ?
C4 Mn2 C31 C35 -123.9(3) . . . . ?
C3 Mn2 C31 C35 37.1(3) . . . . ?
B2 Mn2 C31 C35 161.1(3) . . . . ?
C33 Mn2 C31 C35 -81.4(2) . . . . ?
C34 Mn2 C31 C35 -37.9(2) . . . . ?
C32 Mn2 C31 C35 -118.8(3) . . . . ?
Au1 Mn2 C31 C35 104.7(2) . . . . ?
C35 C31 C32 C33 -0.1(4) . . . . ?
Mn2 C31 C32 C33 -60.3(3) . . . . ?
C35 C31 C32 Mn2 60.2(3) . . . . ?
C4 Mn2 C32 C31 177.0(2) . . . . ?
C3 Mn2 C32 C31 -50.7(4) . . . . ?
B2 Mn2 C32 C31 103.2(2) . . . . ?
C33 Mn2 C32 C31 -118.5(3) . . . . ?
C34 Mn2 C32 C31 -80.3(2) . . . . ?
C35 Mn2 C32 C31 -37.0(2) . . . . ?
Au1 Mn2 C32 C31 52.2(2) . . . . ?
C4 Mn2 C32 C33 -64.5(3) . . . . ?
C3 Mn2 C32 C33 67.8(4) . . . . ?
B2 Mn2 C32 C33 -138.3(2) . . . . ?
C34 Mn2 C32 C33 38.2(2) . . . . ?
C35 Mn2 C32 C33 81.5(2) . . . . ?
C31 Mn2 C32 C33 118.5(3) . . . . ?
Au1 Mn2 C32 C33 170.67(18) . . . . ?
C31 C32 C33 C34 -0.1(4) . . . . ?
Mn2 C32 C33 C34 -61.8(2) . . . . ?
C31 C32 C33 Mn2 61.7(3) . . . . ?
C4 Mn2 C33 C32 121.4(2) . . . . ?
C3 Mn2 C33 C32 -149.0(2) . . . . ?
B2 Mn2 C33 C32 49.2(2) . . . . ?
C34 Mn2 C33 C32 -117.3(3) . . . . ?
C35 Mn2 C33 C32 -79.1(2) . . . . ?
C31 Mn2 C33 C32 -36.8(2) . . . . ?
Au1 Mn2 C33 C32 -21.2(4) . . . . ?
C4 Mn2 C33 C34 -121.4(2) . . . . ?
C3 Mn2 C33 C34 -31.7(3) . . . . ?
B2 Mn2 C33 C34 166.51(19) . . . . ?
C35 Mn2 C33 C34 38.1(2) . . . . ?
C32 Mn2 C33 C34 117.3(3) . . . . ?
C31 Mn2 C33 C34 80.4(2) . . . . ?
Au1 Mn2 C33 C34 96.1(3) . . . . ?
C32 C33 C34 C35 0.3(4) . . . . ?
Mn2 C33 C34 C35 -62.3(2) . . . . ?
C32 C33 C34 Mn2 62.6(2) . . . . ?
C4 Mn2 C34 C33 64.6(3) . . . . ?
C3 Mn2 C34 C33 155.0(3) . . . . ?
B2 Mn2 C34 C33 -29.4(4) . . . . ?
C35 Mn2 C34 C33 -117.0(3) . . . . ?
C32 Mn2 C34 C33 -37.8(2) . . . . ?
C31 Mn2 C34 C33 -79.9(2) . . . . ?
Au1 Mn2 C34 C33 -144.7(2) . . . . ?
C4 Mn2 C34 C35 -178.4(2) . . . . ?
C3 Mn2 C34 C35 -88.0(2) . . . . ?
B2 Mn2 C34 C35 87.6(3) . . . . ?
C33 Mn2 C34 C35 117.0(3) . . . . ?
C32 Mn2 C34 C35 79.3(2) . . . . ?
C31 Mn2 C34 C35 37.1(2) . . . . ?
Au1 Mn2 C34 C35 -27.6(3) . . . . ?
C32 C31 C35 C34 0.3(4) . . . . ?
Mn2 C31 C35 C34 60.6(2) . . . . ?
C32 C31 C35 Mn2 -60.3(3) . . . . ?
C33 C34 C35 C31 -0.4(4) . . . . ?
Mn2 C34 C35 C31 -62.0(3) . . . . ?
C33 C34 C35 Mn2 61.6(2) . . . . ?
C4 Mn2 C35 C31 120.9(3) . . . . ?
C3 Mn2 C35 C31 -149.3(2) . . . . ?
B2 Mn2 C35 C31 -26.5(4) . . . . ?
C33 Mn2 C35 C31 79.7(2) . . . . ?
C34 Mn2 C35 C31 118.0(3) . . . . ?
C32 Mn2 C35 C31 36.8(2) . . . . ?
Au1 Mn2 C35 C31 -80.6(2) . . . . ?
C4 Mn2 C35 C34 2.9(4) . . . . ?
C3 Mn2 C35 C34 92.7(2) . . . . ?
B2 Mn2 C35 C34 -144.5(3) . . . . ?
C33 Mn2 C35 C34 -38.3(2) . . . . ?
C32 Mn2 C35 C34 -81.2(2) . . . . ?
C31 Mn2 C35 C34 -118.0(3) . . . . ?
Au1 Mn2 C35 C34 161.48(19) . . . . ?

_diffrn_measured_fraction_theta_max 0.998
_diffrn_reflns_theta_full        26.00
_diffrn_measured_fraction_theta_full 1.000
_refine_diff_density_max         0.949
_refine_diff_density_min         -0.745
_refine_diff_density_rms         0.113
####################################################################### 
# 
# This file contains crystal structure data downloaded from the 
# Cambridge Structural Database (CSD) hosted by the Cambridge 
# Crystallographic Data Centre (CCDC).
# 
# Full information about CCDC data access policies and citation 
# guidelines are available at http://www.ccdc.cam.ac.uk/access/V1 
# 
# Audit and citation data items may have been added by the CCDC. 
# Please retain this information to preserve the provenance of 
# this file and to allow appropriate attribution of the data. 
# 
#######################################################################

data_4
_database_code_depnum_ccdc_archive 'CCDC 1420472'
_audit_update_record             
;
2015-08-25 deposited with the CCDC.
2015-10-20 downloaded from the CCDC.
;

_audit_creation_method           SHELXL-97
_chemical_name_systematic        
; 
?
;
_chemical_name_common            
;
?
;
_chemical_melting_point          ?
_chemical_formula_moiety         'C50 H76 B Cu Mn2 O4 P2 Pt'

_chemical_formula_sum            'C50 H76 B Cu Mn2 O4 P2 Pt'
_chemical_formula_weight         1182.37

loop_
_atom_type_symbol
_atom_type_description
_atom_type_scat_dispersion_real
_atom_type_scat_dispersion_imag
_atom_type_scat_source
C C 0.0033 0.0016 'International Tables Vol C Tables 4.2.6.8 and 6.1.1.4'
H H 0.0000 0.0000 'International Tables Vol C Tables 4.2.6.8 and 6.1.1.4'
B B 0.0013 0.0007 'International Tables Vol C Tables 4.2.6.8 and 6.1.1.4'
O O 0.0106 0.0060 'International Tables Vol C Tables 4.2.6.8 and 6.1.1.4'
P P 0.1023 0.0942 'International Tables Vol C Tables 4.2.6.8 and 6.1.1.4'
Mn Mn 0.3368 0.7283 'International Tables Vol C Tables 4.2.6.8 and 6.1.1.4'
Cu Cu 0.3201 1.2651 'International Tables Vol C Tables 4.2.6.8 and 6.1.1.4'
Pt Pt -1.7033 8.3905 'International Tables Vol C Tables 4.2.6.8 and 6.1.1.4'

_symmetry_cell_setting           Triclinic
_symmetry_space_group_name_H-M   P-1
_symmetry_space_group_name_Hall  '-P 1'

loop_
_symmetry_equiv_pos_as_xyz
'x, y, z'
'-x, -y, -z'

_cell_length_a                   11.1740(8)
_cell_length_b                   11.1760(8)
_cell_length_c                   19.8602(14)
_cell_angle_alpha                83.931(2)
_cell_angle_beta                 83.831(2)
_cell_angle_gamma                75.995(2)
_cell_volume                     2384.3(3)
_cell_formula_units_Z            2
_cell_measurement_temperature    100(2)
_cell_measurement_reflns_used    5504
_cell_measurement_theta_min      2.68
_cell_measurement_theta_max      23.58

_exptl_crystal_description       block
_exptl_crystal_colour            red
_exptl_crystal_size_max          0.24
_exptl_crystal_size_mid          0.18
_exptl_crystal_size_min          0.11
_exptl_crystal_density_meas      ?
_exptl_crystal_density_diffrn    1.647
_exptl_crystal_density_method    'not measured'
_exptl_crystal_F_000             1200
_exptl_absorpt_coefficient_mu    3.993
_exptl_absorpt_correction_type   multi-scan
_exptl_absorpt_correction_T_min  0.5210
_exptl_absorpt_correction_T_max  0.6029
_exptl_absorpt_process_details   'Sadabs 2008/1 (Bruker 2008)'

_exptl_special_details           
; 
 The crystal was immersed in a film of perfluoropolyether oil, mounted
on a a glass fiber and transferred to stream of cold nitrogen. 
;

_diffrn_ambient_temperature      100(2)
_diffrn_radiation_wavelength     0.71073
_diffrn_radiation_type           MoK\a
_diffrn_radiation_source         'rotating anode'
_diffrn_radiation_monochromator  'multi-layer mirror'
_diffrn_measurement_device_type  'Bruker X8-APEX II'
_diffrn_measurement_method       '\f and \w scans'
_diffrn_detector_area_resol_mean 8.333
_diffrn_standards_number         ?
_diffrn_standards_interval_count ?
_diffrn_standards_interval_time  ?
_diffrn_standards_decay_%        ?
_diffrn_reflns_number            31908
_diffrn_reflns_av_R_equivalents  0.0641
_diffrn_reflns_av_sigmaI/netI    0.0771
_diffrn_reflns_limit_h_min       -13
_diffrn_reflns_limit_h_max       13
_diffrn_reflns_limit_k_min       -13
_diffrn_reflns_limit_k_max       13
_diffrn_reflns_limit_l_min       -24
_diffrn_reflns_limit_l_max       24
_diffrn_reflns_theta_min         2.07
_diffrn_reflns_theta_max         26.37
_reflns_number_total             9725
_reflns_number_gt                7057
_reflns_threshold_expression     >2sigma(I)

_computing_data_collection       'APEX2 ver. 2010.3 (Bruker AXS)'
_computing_cell_refinement       'Saint+ ver. 7.68A (Bruker AXS)'
_computing_data_reduction        'Saint+ ver. 7.68A (Bruker AXS)'
_computing_structure_solution    'SHELXS-97 (Sheldrick, 1990)'
_computing_structure_refinement  'SHELXL-97 (Sheldrick, 1997)'
_computing_molecular_graphics    'XP ver. 5.1 (Bruker AXS, 1998)'
_computing_publication_material  'SHELXL-97 (Sheldrick, 2008)'

_refine_special_details          
; 
 Refinement of F^2^ against ALL reflections.  The weighted R-factor wR and 
 goodness of fit S are based on F^2^, conventional R-factors R are based 
 on F, with F set to zero for negative F^2^. The threshold expression of 
 F^2^ > 2sigma(F^2^) is used only for calculating R-factors(gt) etc. and is 
 not relevant to the choice of reflections for refinement.  R-factors based 
 on F^2^ are statistically about twice as large as those based on F, and R- 
 factors based on ALL data will be even larger. 
 The displacement parameters of atoms XXX and XXX of the residue YYY
 were constrained to the same value. 
 The Uii displacement parameters of atoms XXX and YYY were restrained with 
 ISOR keyword to approximate isotropic behavior. 
;

_refine_ls_structure_factor_coef Fsqd
_refine_ls_matrix_type           full
_refine_ls_weighting_scheme      calc
_refine_ls_weighting_details     
'calc w=1/[\s^2^(Fo^2^)+(0.0425P)^2^+0.0000P] where P=(Fo^2^+2Fc^2^)/3'
_atom_sites_solution_primary     direct
_atom_sites_solution_secondary   difmap
_atom_sites_solution_hydrogens   geom
_refine_ls_hydrogen_treatment    constr
_refine_ls_extinction_method     none
_refine_ls_extinction_coef       ?
_refine_ls_number_reflns         9725
_refine_ls_number_parameters     491
_refine_ls_number_restraints     456
_refine_ls_R_factor_all          0.0680
_refine_ls_R_factor_gt           0.0428
_refine_ls_wR_factor_ref         0.0966
_refine_ls_wR_factor_gt          0.0869
_refine_ls_goodness_of_fit_ref   0.992
_refine_ls_restrained_S_all      0.969
_refine_ls_shift/su_max          0.003
_refine_ls_shift/su_mean         0.000

loop_
_atom_site_label
_atom_site_type_symbol
_atom_site_fract_x
_atom_site_fract_y
_atom_site_fract_z
_atom_site_U_iso_or_equiv
_atom_site_adp_type
_atom_site_occupancy
_atom_site_symmetry_multiplicity
_atom_site_calc_flag
_atom_site_refinement_flags
_atom_site_disorder_assembly
_atom_site_disorder_group
Mn1 Mn 0.37217(7) 0.61952(6) 0.34606(4) 0.01792(17) Uani 1 1 d . . .
Mn2 Mn 0.38041(6) 0.62792(7) 0.15396(4) 0.01783(17) Uani 1 1 d . . .
B1 B 0.4140(5) 0.5853(5) 0.2500(3) 0.0170(12) Uani 1 1 d . A .
O1 O 0.5064(3) 0.4134(3) 0.43610(17) 0.0282(9) Uani 1 1 d . . .
C1 C 0.4667(4) 0.4900(4) 0.3938(2) 0.0189(11) Uani 1 1 d . A .
O2 O 0.1883(3) 0.4768(3) 0.33398(18) 0.0282(9) Uani 1 1 d . . .
C2 C 0.2636(5) 0.5322(5) 0.3390(2) 0.0225(12) Uani 1 1 d . A .
O3 O 0.5856(3) 0.4934(3) 0.06370(17) 0.0285(9) Uani 1 1 d . . .
C3 C 0.5107(4) 0.5330(4) 0.1058(2) 0.0185(11) Uani 1 1 d . A .
O4 O 0.5227(3) 0.8116(3) 0.16578(18) 0.0276(9) Uani 1 1 d . . .
C4 C 0.4680(4) 0.7363(4) 0.1611(2) 0.0189(11) Uani 1 1 d . A .
C11 C 0.3900(7) 0.7423(5) 0.4198(3) 0.0473(18) Uani 1 1 d . A .
H11 H 0.4334 0.7169 0.4594 0.057 Uiso 1 1 calc R . .
C12 C 0.4410(6) 0.7819(5) 0.3562(3) 0.0403(16) Uani 1 1 d . A .
H12 H 0.5246 0.7867 0.3447 0.048 Uiso 1 1 calc R . .
C13 C 0.3448(5) 0.8133(4) 0.3127(3) 0.0281(13) Uani 1 1 d . A .
H13 H 0.3519 0.8440 0.2664 0.034 Uiso 1 1 calc R . .
C14 C 0.2372(5) 0.7915(5) 0.3491(3) 0.0336(14) Uani 1 1 d . A .
H14 H 0.1584 0.8051 0.3320 0.040 Uiso 1 1 calc R . .
C15 C 0.2656(7) 0.7461(5) 0.4156(3) 0.0444(17) Uani 1 1 d . A .
H15 H 0.2100 0.7223 0.4512 0.053 Uiso 1 1 calc R . .
C16 C 0.2174(5) 0.5610(6) 0.1437(3) 0.0397(16) Uani 1 1 d . A .
H16 H 0.2118 0.4778 0.1554 0.048 Uiso 1 1 calc R . .
C17 C 0.2582(5) 0.6095(7) 0.0798(3) 0.0465(18) Uani 1 1 d . A .
H17 H 0.2845 0.5653 0.0405 0.056 Uiso 1 1 calc R . .
C18 C 0.2532(5) 0.7342(7) 0.0842(3) 0.0443(17) Uani 1 1 d . A .
H18 H 0.2758 0.7898 0.0483 0.053 Uiso 1 1 calc R . .
C19 C 0.2090(4) 0.7638(5) 0.1506(3) 0.0322(14) Uani 1 1 d . A .
H19 H 0.1966 0.8426 0.1676 0.039 Uiso 1 1 calc R . .
C20 C 0.1864(4) 0.6561(5) 0.1873(3) 0.0275(13) Uani 1 1 d . A .
H20 H 0.1555 0.6490 0.2337 0.033 Uiso 1 1 calc R . .
Pt1 Pt 0.58081(8) 0.51035(8) 0.30432(4) 0.01295(14) Uani 0.4956(7) 1 d P A 1
P1 P 0.7897(7) 0.4531(7) 0.3022(4) 0.0121(4) Uani 0.4956(7) 1 d PU A 1
C21 C 0.8496(19) 0.5343(16) 0.3660(9) 0.0169(5) Uani 0.4956(7) 1 d PU A 1
H21 H 0.9307 0.4822 0.3798 0.020 Uiso 0.4956(7) 1 calc PR A 1
C22 C 0.7653(14) 0.5617(15) 0.4268(9) 0.0169(5) Uani 0.4956(7) 1 d PU A 1
H22A H 0.6946 0.6292 0.4131 0.020 Uiso 0.4956(7) 1 calc PR A 1
H22B H 0.7321 0.4877 0.4412 0.020 Uiso 0.4956(7) 1 calc PR A 1
C23 C 0.8083(13) 0.5963(9) 0.4850(6) 0.0169(5) Uani 0.4956(7) 1 d PU A 1
H23A H 0.8805 0.5325 0.5003 0.020 Uiso 0.4956(7) 1 calc PR A 1
H23B H 0.7421 0.6069 0.5228 0.020 Uiso 0.4956(7) 1 calc PR A 1
C24 C 0.8445(11) 0.7181(9) 0.4629(5) 0.0169(5) Uani 0.4956(7) 1 d PU A 1
H24A H 0.7685 0.7837 0.4560 0.020 Uiso 0.4956(7) 1 calc PR A 1
H24B H 0.8858 0.7406 0.4998 0.020 Uiso 0.4956(7) 1 calc PR A 1
C25 C 0.9300(11) 0.7136(11) 0.3982(5) 0.0169(5) Uani 0.4956(7) 1 d PU A 1
H25A H 1.0089 0.6533 0.4065 0.020 Uiso 0.4956(7) 1 calc PR A 1
H25B H 0.9486 0.7959 0.3866 0.020 Uiso 0.4956(7) 1 calc PR A 1
C26 C 0.8701(14) 0.6737(13) 0.3309(7) 0.0169(5) Uani 0.4956(7) 1 d PU A 1
H26A H 0.7910 0.7316 0.3201 0.020 Uiso 0.4956(7) 1 calc PR A 1
H26B H 0.9292 0.6663 0.2899 0.020 Uiso 0.4956(7) 1 calc PR A 1
C27 C 0.868(3) 0.493(3) 0.2166(16) 0.0169(5) Uani 0.4956(7) 1 d PU A 1
H27 H 0.9543 0.5004 0.2224 0.020 Uiso 0.4956(7) 1 calc PR A 1
C28 C 0.7950(17) 0.6163(18) 0.1841(11) 0.0169(5) Uani 0.4956(7) 1 d PU A 1
H28A H 0.7893 0.6830 0.2141 0.020 Uiso 0.4956(7) 1 calc PR A 1
H28B H 0.7099 0.6094 0.1787 0.020 Uiso 0.4956(7) 1 calc PR A 1
C29 C 0.8617(15) 0.6504(15) 0.1107(6) 0.0163(5) Uani 0.4956(7) 1 d PU A 1
H29A H 0.8101 0.7265 0.0890 0.020 Uiso 0.4956(7) 1 calc PR A 1
H29B H 0.9427 0.6671 0.1169 0.020 Uiso 0.4956(7) 1 calc PR A 1
C30 C 0.8797(11) 0.5540(15) 0.0682(8) 0.0163(5) Uani 0.4956(7) 1 d PU A 1
H30A H 0.9393 0.5702 0.0297 0.020 Uiso 0.4956(7) 1 calc PR A 1
H30B H 0.8000 0.5598 0.0492 0.020 Uiso 0.4956(7) 1 calc PR A 1
C31 C 0.9225(11) 0.4297(15) 0.0951(8) 0.0163(5) Uani 0.4956(7) 1 d PU A 1
H31A H 1.0140 0.4115 0.0932 0.020 Uiso 0.4956(7) 1 calc PR A 1
H31B H 0.9008 0.3748 0.0647 0.020 Uiso 0.4956(7) 1 calc PR A 1
C32 C 0.8740(17) 0.395(2) 0.1676(12) 0.0163(5) Uani 0.4956(7) 1 d PU A 1
H32A H 0.9281 0.3161 0.1848 0.020 Uiso 0.4956(7) 1 calc PR A 1
H32B H 0.7900 0.3811 0.1669 0.020 Uiso 0.4956(7) 1 calc PR A 1
C33 C 0.871(3) 0.292(3) 0.3234(16) 0.0163(5) Uani 0.4956(7) 1 d PU A 1
H33 H 0.8399 0.2389 0.2951 0.020 Uiso 0.4956(7) 1 calc PR A 1
C34 C 1.0167(17) 0.2623(16) 0.3088(10) 0.0163(5) Uani 0.4956(7) 1 d PU A 1
H34A H 1.0540 0.3071 0.3382 0.020 Uiso 0.4956(7) 1 calc PR A 1
H34B H 1.0409 0.2852 0.2606 0.020 Uiso 0.4956(7) 1 calc PR A 1
C35 C 1.0598(17) 0.1109(14) 0.3270(9) 0.0163(5) Uani 0.4956(7) 1 d PU A 1
H35A H 1.0239 0.0686 0.2956 0.020 Uiso 0.4956(7) 1 calc PR A 1
H35B H 1.1511 0.0843 0.3197 0.020 Uiso 0.4956(7) 1 calc PR A 1
C36 C 1.0185(12) 0.0706(15) 0.4012(7) 0.0163(5) Uani 0.4956(7) 1 d PU A 1
H36A H 1.0398 -0.0208 0.4085 0.020 Uiso 0.4956(7) 1 calc PR A 1
H36B H 1.0626 0.1034 0.4330 0.020 Uiso 0.4956(7) 1 calc PR A 1
C37 C 0.8957(13) 0.1134(17) 0.4136(10) 0.0128(12) Uani 0.4956(7) 1 d PU A 1
H37A H 0.8745 0.0948 0.4627 0.015 Uiso 0.4956(7) 1 calc PR A 1
H37B H 0.8543 0.0650 0.3886 0.015 Uiso 0.4956(7) 1 calc PR A 1
C38 C 0.837(2) 0.2555(16) 0.3953(10) 0.0128(12) Uani 0.4956(7) 1 d PU A 1
H38A H 0.7454 0.2714 0.4034 0.015 Uiso 0.4956(7) 1 calc PR A 1
H38B H 0.8662 0.3061 0.4251 0.015 Uiso 0.4956(7) 1 calc PR A 1
Cu1 Cu 0.5024(3) 0.4127(3) 0.20526(15) 0.01304(13) Uani 0.4956(7) 1 d P A 1
P2 P 0.5396(7) 0.2056(7) 0.2013(4) 0.0121(4) Uani 0.4956(7) 1 d PU A 1
C41 C 0.711(2) 0.126(2) 0.1764(14) 0.0158(5) Uani 0.4956(7) 1 d PU A 1
H41 H 0.7628 0.1559 0.2057 0.019 Uiso 0.4956(7) 1 calc PR A 1
C42 C 0.7464(16) 0.168(2) 0.1033(11) 0.0158(5) Uani 0.4956(7) 1 d PU A 1
H42A H 0.7287 0.2593 0.0980 0.019 Uiso 0.4956(7) 1 calc PR A 1
H42B H 0.6956 0.1407 0.0727 0.019 Uiso 0.4956(7) 1 calc PR A 1
C43 C 0.8893(16) 0.1129(16) 0.0821(7) 0.0158(5) Uani 0.4956(7) 1 d PU A 1
H43A H 0.9401 0.1585 0.1025 0.019 Uiso 0.4956(7) 1 calc PR A 1
H43B H 0.9052 0.1233 0.0320 0.019 Uiso 0.4956(7) 1 calc PR A 1
C44 C 0.9280(15) -0.0335(13) 0.1080(7) 0.0158(5) Uani 0.4956(7) 1 d PU A 1
H44A H 0.8935 -0.0807 0.0786 0.019 Uiso 0.4956(7) 1 calc PR A 1
H44B H 1.0193 -0.0617 0.1024 0.019 Uiso 0.4956(7) 1 calc PR A 1
C45 C 0.8900(13) -0.0598(15) 0.1720(8) 0.0158(5) Uani 0.4956(7) 1 d PU A 1
H45A H 0.9332 -0.0215 0.2017 0.019 Uiso 0.4956(7) 1 calc PR A 1
H45B H 0.9143 -0.1506 0.1825 0.019 Uiso 0.4956(7) 1 calc PR A 1
C46 C 0.7348(13) -0.0113(19) 0.1910(10) 0.0158(5) Uani 0.4956(7) 1 d PU A 1
H46A H 0.6882 -0.0477 0.1622 0.019 Uiso 0.4956(7) 1 calc PR A 1
H46B H 0.7115 -0.0337 0.2394 0.019 Uiso 0.4956(7) 1 calc PR A 1
C47 C 0.4552(18) 0.1488(19) 0.1399(10) 0.0158(5) Uani 0.4956(7) 1 d PU A 1
H47 H 0.5099 0.0684 0.1266 0.019 Uiso 0.4956(7) 1 calc PR A 1
C48 C 0.4407(16) 0.2334(13) 0.0746(9) 0.0158(5) Uani 0.4956(7) 1 d PU A 1
H48A H 0.5237 0.2412 0.0545 0.019 Uiso 0.4956(7) 1 calc PR A 1
H48B H 0.3929 0.3168 0.0858 0.019 Uiso 0.4956(7) 1 calc PR A 1
C49 C 0.3754(9) 0.1877(12) 0.0215(6) 0.0178(5) Uani 0.4956(7) 1 d PU A 1
H49A H 0.3614 0.2512 -0.0173 0.021 Uiso 0.4956(7) 1 calc PR A 1
H49B H 0.4297 0.1114 0.0043 0.021 Uiso 0.4956(7) 1 calc PR A 1
C50 C 0.2515(10) 0.1612(12) 0.0509(5) 0.0178(5) Uani 0.4956(7) 1 d PU A 1
H50A H 0.2181 0.1213 0.0173 0.021 Uiso 0.4956(7) 1 calc PR A 1
H50B H 0.1917 0.2400 0.0602 0.021 Uiso 0.4956(7) 1 calc PR A 1
C51 C 0.2665(11) 0.0758(12) 0.1171(5) 0.0178(5) Uani 0.4956(7) 1 d PU A 1
H51A H 0.1846 0.0749 0.1415 0.021 Uiso 0.4956(7) 1 calc PR A 1
H51B H 0.3088 -0.0098 0.1071 0.021 Uiso 0.4956(7) 1 calc PR A 1
C52 C 0.3407(14) 0.1257(16) 0.1583(7) 0.0178(5) Uani 0.4956(7) 1 d PU A 1
H52A H 0.2872 0.2052 0.1721 0.021 Uiso 0.4956(7) 1 calc PR A 1
H52B H 0.3501 0.0693 0.2003 0.021 Uiso 0.4956(7) 1 calc PR A 1
C53 C 0.507(3) 0.132(3) 0.2834(16) 0.0178(5) Uani 0.4956(7) 1 d PU A 1
H53 H 0.5038 0.0442 0.2795 0.021 Uiso 0.4956(7) 1 calc PR A 1
C54 C 0.3850(18) 0.204(2) 0.3158(12) 0.0178(5) Uani 0.4956(7) 1 d PU A 1
H54A H 0.3187 0.2082 0.2857 0.021 Uiso 0.4956(7) 1 calc PR A 1
H54B H 0.3912 0.2897 0.3201 0.021 Uiso 0.4956(7) 1 calc PR A 1
C55 C 0.3493(16) 0.1442(16) 0.3872(9) 0.0178(5) Uani 0.4956(7) 1 d PU A 1
H55A H 0.2706 0.1950 0.4068 0.021 Uiso 0.4956(7) 1 calc PR A 1
H55B H 0.3370 0.0606 0.3829 0.021 Uiso 0.4956(7) 1 calc PR A 1
C56 C 0.4517(13) 0.1348(16) 0.4343(9) 0.0178(5) Uani 0.4956(7) 1 d PU A 1
H56A H 0.4557 0.2187 0.4441 0.021 Uiso 0.4956(7) 1 calc PR A 1
H56B H 0.4331 0.0883 0.4779 0.021 Uiso 0.4956(7) 1 calc PR A 1
C57 C 0.5668(19) 0.074(2) 0.4031(12) 0.0186(11) Uani 0.4956(7) 1 d PU A 1
H57A H 0.5648 -0.0131 0.3981 0.022 Uiso 0.4956(7) 1 calc PR A 1
H57B H 0.6327 0.0719 0.4330 0.022 Uiso 0.4956(7) 1 calc PR A 1
C58 C 0.600(2) 0.136(2) 0.3317(13) 0.0186(11) Uani 0.4956(7) 1 d PU A 1
H58A H 0.6006 0.2236 0.3360 0.022 Uiso 0.4956(7) 1 calc PR A 1
H58B H 0.6835 0.0933 0.3138 0.022 Uiso 0.4956(7) 1 calc PR A 1
Cu2 Cu 0.5877(3) 0.4983(3) 0.29419(15) 0.01295(14) Uani 0.5044(7) 1 d P A 2
P11 P 0.7964(7) 0.4583(7) 0.2995(4) 0.0121(4) Uani 0.5044(7) 1 d PU A 2
C121 C 0.8477(19) 0.5464(16) 0.3598(9) 0.0169(5) Uani 0.5044(7) 1 d PU A 2
H121 H 0.9262 0.4903 0.3747 0.020 Uiso 0.5044(7) 1 calc PR A 2
C122 C 0.7517(14) 0.5511(15) 0.4280(9) 0.0169(5) Uani 0.5044(7) 1 d PU A 2
H12A H 0.7489 0.4669 0.4481 0.020 Uiso 0.5044(7) 1 calc PR A 2
H12B H 0.6672 0.5973 0.4181 0.020 Uiso 0.5044(7) 1 calc PR A 2
C123 C 0.8120(13) 0.6246(9) 0.4787(6) 0.0169(5) Uani 0.5044(7) 1 d PU A 2
H12C H 0.7553 0.6389 0.5204 0.020 Uiso 0.5044(7) 1 calc PR A 2
H12D H 0.8911 0.5702 0.4923 0.020 Uiso 0.5044(7) 1 calc PR A 2
C124 C 0.8367(11) 0.7493(9) 0.4482(5) 0.0169(5) Uani 0.5044(7) 1 d PU A 2
H12E H 0.7575 0.8082 0.4388 0.020 Uiso 0.5044(7) 1 calc PR A 2
H12F H 0.8768 0.7844 0.4810 0.020 Uiso 0.5044(7) 1 calc PR A 2
C125 C 0.9210(11) 0.7305(11) 0.3823(5) 0.0169(5) Uani 0.5044(7) 1 d PU A 2
H12G H 0.9221 0.8119 0.3575 0.020 Uiso 0.5044(7) 1 calc PR A 2
H12H H 1.0065 0.6898 0.3931 0.020 Uiso 0.5044(7) 1 calc PR A 2
C126 C 0.8792(14) 0.6577(13) 0.3411(7) 0.0169(5) Uani 0.5044(7) 1 d PU A 2
H12I H 0.8054 0.7125 0.3216 0.020 Uiso 0.5044(7) 1 calc PR A 2
H12J H 0.9437 0.6415 0.3027 0.020 Uiso 0.5044(7) 1 calc PR A 2
C127 C 0.868(3) 0.494(3) 0.2167(16) 0.0169(5) Uani 0.5044(7) 1 d PU A 2
H127 H 0.9569 0.4928 0.2212 0.020 Uiso 0.5044(7) 1 calc PR A 2
C128 C 0.8030(17) 0.6240(18) 0.1868(11) 0.0169(5) Uani 0.5044(7) 1 d PU A 2
H12K H 0.7153 0.6256 0.1821 0.020 Uiso 0.5044(7) 1 calc PR A 2
H12L H 0.8046 0.6858 0.2187 0.020 Uiso 0.5044(7) 1 calc PR A 2
C129 C 0.8610(15) 0.6576(15) 0.1215(6) 0.0163(5) Uani 0.5044(7) 1 d PU A 2
H12M H 0.9479 0.6589 0.1265 0.020 Uiso 0.5044(7) 1 calc PR A 2
H12N H 0.8173 0.7418 0.1049 0.020 Uiso 0.5044(7) 1 calc PR A 2
C130 C 0.8583(11) 0.5598(15) 0.0655(8) 0.0163(5) Uani 0.5044(7) 1 d PU A 2
H13A H 0.8970 0.5839 0.0205 0.020 Uiso 0.5044(7) 1 calc PR A 2
H13B H 0.7727 0.5540 0.0607 0.020 Uiso 0.5044(7) 1 calc PR A 2
C131 C 0.9426(11) 0.4256(15) 0.1004(8) 0.0163(5) Uani 0.5044(7) 1 d PU A 2
H13C H 0.9537 0.3583 0.0700 0.020 Uiso 0.5044(7) 1 calc PR A 2
H13D H 1.0250 0.4347 0.1098 0.020 Uiso 0.5044(7) 1 calc PR A 2
C132 C 0.8640(17) 0.399(2) 0.1680(12) 0.0163(5) Uani 0.5044(7) 1 d PU A 2
H13E H 0.7774 0.4045 0.1587 0.020 Uiso 0.5044(7) 1 calc PR A 2
H13F H 0.8984 0.3140 0.1883 0.020 Uiso 0.5044(7) 1 calc PR A 2
C133 C 0.871(3) 0.291(3) 0.3236(16) 0.0163(5) Uani 0.5044(7) 1 d PU A 2
H133 H 0.8390 0.2423 0.2934 0.020 Uiso 0.5044(7) 1 calc PR A 2
C134 C 1.0098(18) 0.2514(16) 0.3125(10) 0.0163(5) Uani 0.5044(7) 1 d PU A 2
H13G H 1.0346 0.2818 0.2657 0.020 Uiso 0.5044(7) 1 calc PR A 2
H13H H 1.0453 0.2939 0.3440 0.020 Uiso 0.5044(7) 1 calc PR A 2
C135 C 1.0654(17) 0.1233(14) 0.3212(9) 0.0163(5) Uani 0.5044(7) 1 d PU A 2
H13I H 1.1563 0.1096 0.3119 0.020 Uiso 0.5044(7) 1 calc PR A 2
H13J H 1.0347 0.0785 0.2889 0.020 Uiso 0.5044(7) 1 calc PR A 2
C136 C 1.0344(12) 0.0754(15) 0.3924(7) 0.0163(5) Uani 0.5044(7) 1 d PU A 2
H13K H 1.0728 0.1146 0.4241 0.020 Uiso 0.5044(7) 1 calc PR A 2
H13L H 1.0695 -0.0150 0.3978 0.020 Uiso 0.5044(7) 1 calc PR A 2
C137 C 0.8789(13) 0.1048(17) 0.4127(10) 0.0128(12) Uani 0.5044(7) 1 d PU A 2
H13M H 0.8396 0.0605 0.3840 0.015 Uiso 0.5044(7) 1 calc PR A 2
H13N H 0.8603 0.0779 0.4610 0.015 Uiso 0.5044(7) 1 calc PR A 2
C138 C 0.833(2) 0.2416(16) 0.3999(10) 0.0128(12) Uani 0.5044(7) 1 d PU A 2
H13O H 0.8663 0.2836 0.4323 0.015 Uiso 0.5044(7) 1 calc PR A 2
H13P H 0.7412 0.2630 0.4081 0.015 Uiso 0.5044(7) 1 calc PR A 2
Pt2 Pt 0.48935(8) 0.41905(9) 0.19588(4) 0.01304(13) Uani 0.5044(7) 1 d P A 2
P12 P 0.5491(7) 0.2085(7) 0.1972(4) 0.0121(4) Uani 0.5044(7) 1 d PU A 2
C141 C 0.706(2) 0.132(2) 0.1757(14) 0.0158(5) Uani 0.5044(7) 1 d PU A 2
H141 H 0.7556 0.1646 0.2052 0.019 Uiso 0.5044(7) 1 calc PR A 2
C142 C 0.7579(16) 0.162(2) 0.1016(11) 0.0158(5) Uani 0.5044(7) 1 d PU A 2
H14A H 0.7170 0.1256 0.0698 0.019 Uiso 0.5044(7) 1 calc PR A 2
H14B H 0.7376 0.2529 0.0910 0.019 Uiso 0.5044(7) 1 calc PR A 2
C143 C 0.8932(16) 0.1144(16) 0.0909(7) 0.0158(5) Uani 0.5044(7) 1 d PU A 2
H14C H 0.9230 0.1433 0.0447 0.019 Uiso 0.5044(7) 1 calc PR A 2
H14D H 0.9347 0.1468 0.1242 0.019 Uiso 0.5044(7) 1 calc PR A 2
C144 C 0.9246(16) -0.0200(13) 0.0987(7) 0.0158(5) Uani 0.5044(7) 1 d PU A 2
H14E H 1.0152 -0.0516 0.0906 0.019 Uiso 0.5044(7) 1 calc PR A 2
H14F H 0.8838 -0.0531 0.0654 0.019 Uiso 0.5044(7) 1 calc PR A 2
C145 C 0.8755(13) -0.0660(15) 0.1791(8) 0.0158(5) Uani 0.5044(7) 1 d PU A 2
H14G H 0.8922 -0.1574 0.1855 0.019 Uiso 0.5044(7) 1 calc PR A 2
H14H H 0.9193 -0.0367 0.2125 0.019 Uiso 0.5044(7) 1 calc PR A 2
C146 C 0.7499(13) -0.0151(19) 0.1879(10) 0.0158(5) Uani 0.5044(7) 1 d PU A 2
H14I H 0.7202 -0.0400 0.2349 0.019 Uiso 0.5044(7) 1 calc PR A 2
H14J H 0.7084 -0.0523 0.1568 0.019 Uiso 0.5044(7) 1 calc PR A 2
C147 C 0.4632(18) 0.1539(19) 0.1344(10) 0.0158(5) Uani 0.5044(7) 1 d PU A 2
H147 H 0.5163 0.0745 0.1189 0.019 Uiso 0.5044(7) 1 calc PR A 2
C148 C 0.4461(16) 0.2497(13) 0.0708(9) 0.0158(5) Uani 0.5044(7) 1 d PU A 2
H14K H 0.3841 0.3256 0.0829 0.019 Uiso 0.5044(7) 1 calc PR A 2
H14L H 0.5255 0.2726 0.0556 0.019 Uiso 0.5044(7) 1 calc PR A 2
C149 C 0.4033(9) 0.1936(12) 0.0138(6) 0.0178(5) Uani 0.5044(7) 1 d PU A 2
H14M H 0.4664 0.1190 0.0009 0.021 Uiso 0.5044(7) 1 calc PR A 2
H14N H 0.3928 0.2540 -0.0266 0.021 Uiso 0.5044(7) 1 calc PR A 2
C150 C 0.2809(10) 0.1589(12) 0.0372(5) 0.0178(5) Uani 0.5044(7) 1 d PU A 2
H15A H 0.2562 0.1181 0.0008 0.021 Uiso 0.5044(7) 1 calc PR A 2
H15B H 0.2161 0.2351 0.0451 0.021 Uiso 0.5044(7) 1 calc PR A 2
C151 C 0.2888(11) 0.0722(12) 0.1023(5) 0.0178(5) Uani 0.5044(7) 1 d PU A 2
H15C H 0.3499 -0.0057 0.0928 0.021 Uiso 0.5044(7) 1 calc PR A 2
H15D H 0.2073 0.0517 0.1141 0.021 Uiso 0.5044(7) 1 calc PR A 2
C152 C 0.3272(14) 0.1255(16) 0.1683(7) 0.0178(5) Uani 0.5044(7) 1 d PU A 2
H15E H 0.3375 0.0629 0.2077 0.021 Uiso 0.5044(7) 1 calc PR A 2
H15F H 0.2670 0.2017 0.1816 0.021 Uiso 0.5044(7) 1 calc PR A 2
C153 C 0.507(3) 0.132(3) 0.2836(16) 0.0178(5) Uani 0.5044(7) 1 d PU A 2
H153 H 0.5045 0.0447 0.2771 0.021 Uiso 0.5044(7) 1 calc PR A 2
C154 C 0.3766(18) 0.198(2) 0.3145(12) 0.0178(5) Uani 0.5044(7) 1 d PU A 2
H15G H 0.3764 0.2849 0.3210 0.021 Uiso 0.5044(7) 1 calc PR A 2
H15H H 0.3140 0.1997 0.2825 0.021 Uiso 0.5044(7) 1 calc PR A 2
C155 C 0.3430(17) 0.1334(16) 0.3815(9) 0.0178(5) Uani 0.5044(7) 1 d PU A 2
H15I H 0.3383 0.0483 0.3745 0.021 Uiso 0.5044(7) 1 calc PR A 2
H15J H 0.2606 0.1779 0.4003 0.021 Uiso 0.5044(7) 1 calc PR A 2
C156 C 0.4375(13) 0.1277(16) 0.4315(9) 0.0178(5) Uani 0.5044(7) 1 d PU A 2
H15K H 0.4150 0.0810 0.4742 0.021 Uiso 0.5044(7) 1 calc PR A 2
H15L H 0.4355 0.2128 0.4421 0.021 Uiso 0.5044(7) 1 calc PR A 2
C157 C 0.5781(19) 0.062(2) 0.4022(12) 0.0186(11) Uani 0.5044(7) 1 d PU A 2
H15M H 0.6381 0.0683 0.4340 0.022 Uiso 0.5044(7) 1 calc PR A 2
H15N H 0.5844 -0.0271 0.3979 0.022 Uiso 0.5044(7) 1 calc PR A 2
C158 C 0.607(2) 0.125(2) 0.3336(13) 0.0186(11) Uani 0.5044(7) 1 d PU A 2
H15O H 0.6885 0.0801 0.3136 0.022 Uiso 0.5044(7) 1 calc PR A 2
H15P H 0.6134 0.2104 0.3395 0.022 Uiso 0.5044(7) 1 calc PR A 2

loop_
_atom_site_aniso_label
_atom_site_aniso_U_11
_atom_site_aniso_U_22
_atom_site_aniso_U_33
_atom_site_aniso_U_23
_atom_site_aniso_U_13
_atom_site_aniso_U_12
Mn1 0.0252(4) 0.0136(4) 0.0140(4) 0.0006(3) -0.0034(3) -0.0027(3)
Mn2 0.0147(4) 0.0240(4) 0.0142(4) -0.0008(3) -0.0028(3) -0.0032(3)
B1 0.014(3) 0.009(3) 0.026(3) 0.004(2) -0.001(2) 0.000(2)
O1 0.033(2) 0.027(2) 0.024(2) 0.0105(16) -0.0088(16) -0.0064(18)
C1 0.023(3) 0.018(3) 0.015(3) -0.005(2) 0.003(2) -0.003(2)
O2 0.0195(19) 0.028(2) 0.037(2) -0.0052(17) -0.0002(16) -0.0051(17)
C2 0.023(3) 0.020(3) 0.016(3) 0.003(2) 0.002(2) 0.007(2)
O3 0.028(2) 0.033(2) 0.024(2) -0.0061(16) 0.0077(16) -0.0084(18)
C3 0.024(3) 0.015(3) 0.017(3) 0.0028(19) -0.003(2) -0.008(2)
O4 0.0248(19) 0.021(2) 0.037(2) 0.0025(16) -0.0042(16) -0.0054(17)
C4 0.018(3) 0.018(3) 0.016(3) 0.006(2) 0.000(2) 0.002(2)
C11 0.096(5) 0.018(3) 0.031(4) -0.005(2) -0.035(4) -0.005(3)
C12 0.052(4) 0.017(3) 0.059(4) -0.006(3) -0.022(3) -0.013(3)
C13 0.041(3) 0.008(3) 0.031(3) 0.004(2) -0.001(3) -0.002(2)
C14 0.040(3) 0.019(3) 0.038(4) -0.008(2) -0.005(3) 0.004(3)
C15 0.082(5) 0.020(3) 0.023(3) -0.008(2) 0.011(3) 0.001(3)
C16 0.017(3) 0.047(4) 0.061(4) -0.016(3) -0.012(3) -0.011(3)
C17 0.021(3) 0.089(5) 0.031(4) -0.033(3) -0.006(3) -0.001(3)
C18 0.026(3) 0.074(5) 0.028(3) 0.014(3) -0.013(3) -0.004(3)
C19 0.017(3) 0.038(3) 0.037(3) 0.004(3) -0.009(2) 0.003(3)
C20 0.009(2) 0.052(4) 0.020(3) -0.004(3) -0.005(2) -0.001(3)
Pt1 0.01243(18) 0.0129(2) 0.0125(3) 0.00016(18) -0.00172(18) -0.00103(16)
P1 0.0119(7) 0.0126(7) 0.0115(7) 0.0003(5) -0.0018(6) -0.0023(6)
C21 0.0200(9) 0.0159(11) 0.0151(11) -0.0006(9) -0.0033(8) -0.0045(9)
C22 0.0200(9) 0.0159(11) 0.0151(11) -0.0006(9) -0.0033(8) -0.0045(9)
C23 0.0200(9) 0.0159(11) 0.0151(11) -0.0006(9) -0.0033(8) -0.0045(9)
C24 0.0200(9) 0.0159(11) 0.0151(11) -0.0006(9) -0.0033(8) -0.0045(9)
C25 0.0200(9) 0.0159(11) 0.0151(11) -0.0006(9) -0.0033(8) -0.0045(9)
C26 0.0200(9) 0.0159(11) 0.0151(11) -0.0006(9) -0.0033(8) -0.0045(9)
C27 0.0200(9) 0.0159(11) 0.0151(11) -0.0006(9) -0.0033(8) -0.0045(9)
C28 0.0200(9) 0.0159(11) 0.0151(11) -0.0006(9) -0.0033(8) -0.0045(9)
C29 0.0166(10) 0.0170(9) 0.0147(10) 0.0006(8) -0.0016(8) -0.0033(8)
C30 0.0166(10) 0.0170(9) 0.0147(10) 0.0006(8) -0.0016(8) -0.0033(8)
C31 0.0166(10) 0.0170(9) 0.0147(10) 0.0006(8) -0.0016(8) -0.0033(8)
C32 0.0166(10) 0.0170(9) 0.0147(10) 0.0006(8) -0.0016(8) -0.0033(8)
C33 0.0166(10) 0.0170(9) 0.0147(10) 0.0006(8) -0.0016(8) -0.0033(8)
C34 0.0166(10) 0.0170(9) 0.0147(10) 0.0006(8) -0.0016(8) -0.0033(8)
C35 0.0166(10) 0.0170(9) 0.0147(10) 0.0006(8) -0.0016(8) -0.0033(8)
C36 0.0166(10) 0.0170(9) 0.0147(10) 0.0006(8) -0.0016(8) -0.0033(8)
C37 0.012(2) 0.013(2) 0.0137(18) 0.0010(15) -0.0026(16) -0.0034(19)
C38 0.012(2) 0.013(2) 0.0137(18) 0.0010(15) -0.0026(16) -0.0034(19)
Cu1 0.0133(2) 0.01162(18) 0.0133(3) 0.00027(17) -0.00252(17) -0.00107(16)
P2 0.0128(9) 0.0114(6) 0.0113(8) -0.0003(6) -0.0004(7) -0.0020(6)
C41 0.0159(10) 0.0157(10) 0.0155(11) -0.0004(8) -0.0028(8) -0.0025(8)
C42 0.0159(10) 0.0157(10) 0.0155(11) -0.0004(8) -0.0028(8) -0.0025(8)
C43 0.0159(10) 0.0157(10) 0.0155(11) -0.0004(8) -0.0028(8) -0.0025(8)
C44 0.0159(10) 0.0157(10) 0.0155(11) -0.0004(8) -0.0028(8) -0.0025(8)
C45 0.0159(10) 0.0157(10) 0.0155(11) -0.0004(8) -0.0028(8) -0.0025(8)
C46 0.0159(10) 0.0157(10) 0.0155(11) -0.0004(8) -0.0028(8) -0.0025(8)
C47 0.0159(10) 0.0157(10) 0.0155(11) -0.0004(8) -0.0028(8) -0.0025(8)
C48 0.0159(10) 0.0157(10) 0.0155(11) -0.0004(8) -0.0028(8) -0.0025(8)
C49 0.0178(11) 0.0224(10) 0.0142(11) 0.0010(8) -0.0007(8) -0.0079(9)
C50 0.0178(11) 0.0224(10) 0.0142(11) 0.0010(8) -0.0007(8) -0.0079(9)
C51 0.0178(11) 0.0224(10) 0.0142(11) 0.0010(8) -0.0007(8) -0.0079(9)
C52 0.0178(11) 0.0224(10) 0.0142(11) 0.0010(8) -0.0007(8) -0.0079(9)
C53 0.0178(11) 0.0224(10) 0.0142(11) 0.0010(8) -0.0007(8) -0.0079(9)
C54 0.0178(11) 0.0224(10) 0.0142(11) 0.0010(8) -0.0007(8) -0.0079(9)
C55 0.0178(11) 0.0224(10) 0.0142(11) 0.0010(8) -0.0007(8) -0.0079(9)
C56 0.0178(11) 0.0224(10) 0.0142(11) 0.0010(8) -0.0007(8) -0.0079(9)
C57 0.019(2) 0.020(3) 0.0160(18) 0.0016(17) -0.0019(16) -0.0038(19)
C58 0.019(2) 0.020(3) 0.0160(18) 0.0016(17) -0.0019(16) -0.0038(19)
Cu2 0.01243(18) 0.0129(2) 0.0125(3) 0.00016(18) -0.00172(18) -0.00103(16)
P11 0.0119(7) 0.0126(7) 0.0115(7) 0.0003(5) -0.0018(6) -0.0023(6)
C121 0.0200(9) 0.0159(11) 0.0151(11) -0.0006(9) -0.0033(8) -0.0045(9)
C122 0.0200(9) 0.0159(11) 0.0151(11) -0.0006(9) -0.0033(8) -0.0045(9)
C123 0.0200(9) 0.0159(11) 0.0151(11) -0.0006(9) -0.0033(8) -0.0045(9)
C124 0.0200(9) 0.0159(11) 0.0151(11) -0.0006(9) -0.0033(8) -0.0045(9)
C125 0.0200(9) 0.0159(11) 0.0151(11) -0.0006(9) -0.0033(8) -0.0045(9)
C126 0.0200(9) 0.0159(11) 0.0151(11) -0.0006(9) -0.0033(8) -0.0045(9)
C127 0.0200(9) 0.0159(11) 0.0151(11) -0.0006(9) -0.0033(8) -0.0045(9)
C128 0.0200(9) 0.0159(11) 0.0151(11) -0.0006(9) -0.0033(8) -0.0045(9)
C129 0.0166(10) 0.0170(9) 0.0147(10) 0.0006(8) -0.0016(8) -0.0033(8)
C130 0.0166(10) 0.0170(9) 0.0147(10) 0.0006(8) -0.0016(8) -0.0033(8)
C131 0.0166(10) 0.0170(9) 0.0147(10) 0.0006(8) -0.0016(8) -0.0033(8)
C132 0.0166(10) 0.0170(9) 0.0147(10) 0.0006(8) -0.0016(8) -0.0033(8)
C133 0.0166(10) 0.0170(9) 0.0147(10) 0.0006(8) -0.0016(8) -0.0033(8)
C134 0.0166(10) 0.0170(9) 0.0147(10) 0.0006(8) -0.0016(8) -0.0033(8)
C135 0.0166(10) 0.0170(9) 0.0147(10) 0.0006(8) -0.0016(8) -0.0033(8)
C136 0.0166(10) 0.0170(9) 0.0147(10) 0.0006(8) -0.0016(8) -0.0033(8)
C137 0.012(2) 0.013(2) 0.0137(18) 0.0010(15) -0.0026(16) -0.0034(19)
C138 0.012(2) 0.013(2) 0.0137(18) 0.0010(15) -0.0026(16) -0.0034(19)
Pt2 0.0133(2) 0.01162(18) 0.0133(3) 0.00027(17) -0.00252(17) -0.00107(16)
P12 0.0128(9) 0.0114(6) 0.0113(8) -0.0003(6) -0.0004(7) -0.0020(6)
C141 0.0159(10) 0.0157(10) 0.0155(11) -0.0004(8) -0.0028(8) -0.0025(8)
C142 0.0159(10) 0.0157(10) 0.0155(11) -0.0004(8) -0.0028(8) -0.0025(8)
C143 0.0159(10) 0.0157(10) 0.0155(11) -0.0004(8) -0.0028(8) -0.0025(8)
C144 0.0159(10) 0.0157(10) 0.0155(11) -0.0004(8) -0.0028(8) -0.0025(8)
C145 0.0159(10) 0.0157(10) 0.0155(11) -0.0004(8) -0.0028(8) -0.0025(8)
C146 0.0159(10) 0.0157(10) 0.0155(11) -0.0004(8) -0.0028(8) -0.0025(8)
C147 0.0159(10) 0.0157(10) 0.0155(11) -0.0004(8) -0.0028(8) -0.0025(8)
C148 0.0159(10) 0.0157(10) 0.0155(11) -0.0004(8) -0.0028(8) -0.0025(8)
C149 0.0178(11) 0.0224(10) 0.0142(11) 0.0010(8) -0.0007(8) -0.0079(9)
C150 0.0178(11) 0.0224(10) 0.0142(11) 0.0010(8) -0.0007(8) -0.0079(9)
C151 0.0178(11) 0.0224(10) 0.0142(11) 0.0010(8) -0.0007(8) -0.0079(9)
C152 0.0178(11) 0.0224(10) 0.0142(11) 0.0010(8) -0.0007(8) -0.0079(9)
C153 0.0178(11) 0.0224(10) 0.0142(11) 0.0010(8) -0.0007(8) -0.0079(9)
C154 0.0178(11) 0.0224(10) 0.0142(11) 0.0010(8) -0.0007(8) -0.0079(9)
C155 0.0178(11) 0.0224(10) 0.0142(11) 0.0010(8) -0.0007(8) -0.0079(9)
C156 0.0178(11) 0.0224(10) 0.0142(11) 0.0010(8) -0.0007(8) -0.0079(9)
C157 0.019(2) 0.020(3) 0.0160(18) 0.0016(17) -0.0019(16) -0.0038(19)
C158 0.019(2) 0.020(3) 0.0160(18) 0.0016(17) -0.0019(16) -0.0038(19)

_geom_special_details            
; 
 All esds (except the esd in the dihedral angle between two l.s. planes) 
 are estimated using the full covariance matrix.  The cell esds are taken 
 into account individually in the estimation of esds in distances, angles 
 and torsion angles; correlations between esds in cell parameters are only 
 used when they are defined by crystal symmetry.  An approximate (isotropic) 
 treatment of cell esds is used for estimating esds involving l.s. planes. 
;

loop_
_geom_bond_atom_site_label_1
_geom_bond_atom_site_label_2
_geom_bond_distance
_geom_bond_site_symmetry_2
_geom_bond_publ_flag
Mn1 C2 1.756(6) . ?
Mn1 C1 1.815(5) . ?
Mn1 B1 1.970(6) . ?
Mn1 C15 2.137(5) . ?
Mn1 C14 2.139(5) . ?
Mn1 C13 2.154(5) . ?
Mn1 C11 2.165(5) . ?
Mn1 C12 2.171(5) . ?
Mn1 Pt1 2.4562(11) . ?
Mn1 Cu2 2.623(3) . ?
Mn2 C4 1.756(5) . ?
Mn2 C3 1.824(5) . ?
Mn2 B1 1.970(6) . ?
Mn2 C19 2.139(5) . ?
Mn2 C18 2.147(5) . ?
Mn2 C20 2.155(5) . ?
Mn2 C16 2.166(5) . ?
Mn2 C17 2.170(5) . ?
Mn2 Pt2 2.4607(11) . ?
Mn2 Cu1 2.622(3) . ?
B1 Cu1 2.176(6) . ?
B1 Cu2 2.180(6) . ?
B1 Pt2 2.188(6) . ?
B1 Pt1 2.196(5) . ?
O1 C1 1.174(5) . ?
C1 Pt1 2.099(5) . ?
C1 Cu2 2.280(5) . ?
O2 C2 1.176(6) . ?
O3 C3 1.159(5) . ?
C3 Pt2 2.110(5) . ?
C3 Cu1 2.275(5) . ?
O4 C4 1.170(6) . ?
C11 C15 1.392(9) . ?
C11 C12 1.401(8) . ?
C11 H11 0.9500 . ?
C12 C13 1.406(7) . ?
C12 H12 0.9500 . ?
C13 C14 1.395(7) . ?
C13 H13 0.9500 . ?
C14 C15 1.403(8) . ?
C14 H14 0.9500 . ?
C15 H15 0.9500 . ?
C16 C20 1.397(7) . ?
C16 C17 1.401(8) . ?
C16 H16 0.9500 . ?
C17 C18 1.392(9) . ?
C17 H17 0.9500 . ?
C18 C19 1.402(8) . ?
C18 H18 0.9500 . ?
C19 C20 1.402(8) . ?
C19 H19 0.9500 . ?
C20 H20 0.9500 . ?
Pt1 P1 2.263(7) . ?
Pt1 Cu1 2.668(3) . ?
P1 C33 1.84(3) . ?
P1 C27 1.89(3) . ?
P1 C21 1.90(2) . ?
C21 C22 1.46(3) . ?
C21 C26 1.69(2) . ?
C21 H21 1.0000 . ?
C22 C23 1.42(2) . ?
C22 H22A 0.9900 . ?
C22 H22B 0.9900 . ?
C23 C24 1.520(14) . ?
C23 H23A 0.9900 . ?
C23 H23B 0.9900 . ?
C24 C25 1.514(15) . ?
C24 H24A 0.9900 . ?
C24 H24B 0.9900 . ?
C25 C26 1.702(19) . ?
C25 H25A 0.9900 . ?
C25 H25B 0.9900 . ?
C26 H26A 0.9900 . ?
C26 H26B 0.9900 . ?
C27 C32 1.53(4) . ?
C27 C28 1.54(3) . ?
C27 H27 1.0000 . ?
C28 C29 1.62(3) . ?
C28 H28A 0.9900 . ?
C28 H28B 0.9900 . ?
C29 C30 1.40(2) . ?
C29 H29A 0.9900 . ?
C29 H29B 0.9900 . ?
C30 C31 1.42(2) . ?
C30 H30A 0.9900 . ?
C30 H30B 0.9900 . ?
C31 C32 1.53(3) . ?
C31 H31A 0.9900 . ?
C31 H31B 0.9900 . ?
C32 H32A 0.9900 . ?
C32 H32B 0.9900 . ?
C33 C38 1.48(4) . ?
C33 C34 1.58(4) . ?
C33 H33 1.0000 . ?
C34 C35 1.66(2) . ?
C34 H34A 0.9900 . ?
C34 H34B 0.9900 . ?
C35 C36 1.549(18) . ?
C35 H35A 0.9900 . ?
C35 H35B 0.9900 . ?
C36 C37 1.34(2) . ?
C36 H36A 0.9900 . ?
C36 H36B 0.9900 . ?
C37 C38 1.58(2) . ?
C37 H37A 0.9900 . ?
C37 H37B 0.9900 . ?
C38 H38A 0.9900 . ?
C38 H38B 0.9900 . ?
Cu1 P2 2.259(9) . ?
P2 C53 1.79(3) . ?
P2 C47 1.86(2) . ?
P2 C41 1.94(2) . ?
C41 C46 1.49(3) . ?
C41 C42 1.52(3) . ?
C41 H41 1.0000 . ?
C42 C43 1.59(2) . ?
C42 H42A 0.9900 . ?
C42 H42B 0.9900 . ?
C43 C44 1.63(2) . ?
C43 H43A 0.9900 . ?
C43 H43B 0.9900 . ?
C44 C45 1.321(19) . ?
C44 H44A 0.9900 . ?
C44 H44B 0.9900 . ?
C45 C46 1.70(2) . ?
C45 H45A 0.9900 . ?
C45 H45B 0.9900 . ?
C46 H46A 0.9900 . ?
C46 H46B 0.9900 . ?
C47 C52 1.37(2) . ?
C47 C48 1.52(2) . ?
C47 H47 1.0000 . ?
C48 C49 1.54(2) . ?
C48 H48A 0.9900 . ?
C48 H48B 0.9900 . ?
C49 C50 1.528(13) . ?
C49 H49A 0.9900 . ?
C49 H49B 0.9900 . ?
C50 C51 1.540(15) . ?
C50 H50A 0.9900 . ?
C50 H50B 0.9900 . ?
C51 C52 1.46(2) . ?
C51 H51A 0.9900 . ?
C51 H51B 0.9900 . ?
C52 H52A 0.9900 . ?
C52 H52B 0.9900 . ?
C53 C58 1.50(4) . ?
C53 C54 1.52(4) . ?
C53 H53 1.0000 . ?
C54 C55 1.56(3) . ?
C54 H54A 0.9900 . ?
C54 H54B 0.9900 . ?
C55 C56 1.532(19) . ?
C55 H55A 0.9900 . ?
C55 H55B 0.9900 . ?
C56 C57 1.41(2) . ?
C56 H56A 0.9900 . ?
C56 H56B 0.9900 . ?
C57 C58 1.56(3) . ?
C57 H57A 0.9900 . ?
C57 H57B 0.9900 . ?
C58 H58A 0.9900 . ?
C58 H58B 0.9900 . ?
Cu2 P11 2.277(8) . ?
Cu2 Pt2 2.665(3) . ?
P11 C127 1.80(3) . ?
P11 C121 1.85(2) . ?
P11 C133 1.89(3) . ?
C121 C126 1.38(2) . ?
C121 C122 1.63(3) . ?
C121 H121 1.0000 . ?
C122 C123 1.65(2) . ?
C122 H12A 0.9900 . ?
C122 H12B 0.9900 . ?
C123 C124 1.535(13) . ?
C123 H12C 0.9900 . ?
C123 H12D 0.9900 . ?
C124 C125 1.531(15) . ?
C124 H12E 0.9900 . ?
C124 H12F 0.9900 . ?
C125 C126 1.40(2) . ?
C125 H12G 0.9900 . ?
C125 H12H 0.9900 . ?
C126 H12I 0.9900 . ?
C126 H12J 0.9900 . ?
C127 C132 1.53(4) . ?
C127 C128 1.55(4) . ?
C127 H127 1.0000 . ?
C128 C129 1.44(3) . ?
C128 H12K 0.9900 . ?
C128 H12L 0.9900 . ?
C129 C130 1.65(2) . ?
C129 H12M 0.9900 . ?
C129 H12N 0.9900 . ?
C130 C131 1.69(2) . ?
C130 H13A 0.9900 . ?
C130 H13B 0.9900 . ?
C131 C132 1.57(3) . ?
C131 H13C 0.9900 . ?
C131 H13D 0.9900 . ?
C132 H13E 0.9900 . ?
C132 H13F 0.9900 . ?
C133 C134 1.50(4) . ?
C133 C138 1.61(4) . ?
C133 H133 1.0000 . ?
C134 C135 1.42(2) . ?
C134 H13G 0.9900 . ?
C134 H13H 0.9900 . ?
C135 C136 1.493(18) . ?
C135 H13I 0.9900 . ?
C135 H13J 0.9900 . ?
C136 C137 1.70(2) . ?
C136 H13K 0.9900 . ?
C136 H13L 0.9900 . ?
C137 C138 1.49(2) . ?
C137 H13M 0.9900 . ?
C137 H13N 0.9900 . ?
C138 H13O 0.9900 . ?
C138 H13P 0.9900 . ?
Pt2 P12 2.283(8) . ?
P12 C141 1.78(2) . ?
P12 C147 1.88(2) . ?
P12 C153 1.90(3) . ?
C141 C142 1.56(3) . ?
C141 C146 1.59(3) . ?
C141 H141 1.0000 . ?
C142 C143 1.48(2) . ?
C142 H14A 0.9900 . ?
C142 H14B 0.9900 . ?
C143 C144 1.45(2) . ?
C143 H14C 0.9900 . ?
C143 H14D 0.9900 . ?
C144 C145 1.700(19) . ?
C144 H14E 0.9900 . ?
C144 H14F 0.9900 . ?
C145 C146 1.38(2) . ?
C145 H14G 0.9900 . ?
C145 H14H 0.9900 . ?
C146 H14I 0.9900 . ?
C146 H14J 0.9900 . ?
C147 C148 1.56(2) . ?
C147 C152 1.68(2) . ?
C147 H147 1.0000 . ?
C148 C149 1.52(2) . ?
C148 H14K 0.9900 . ?
C148 H14L 0.9900 . ?
C149 C150 1.523(14) . ?
C149 H14M 0.9900 . ?
C149 H14N 0.9900 . ?
C150 C151 1.528(15) . ?
C150 H15A 0.9900 . ?
C150 H15B 0.9900 . ?
C151 C152 1.63(2) . ?
C151 H15C 0.9900 . ?
C151 H15D 0.9900 . ?
C152 H15E 0.9900 . ?
C152 H15F 0.9900 . ?
C153 C158 1.56(4) . ?
C153 C154 1.56(4) . ?
C153 H153 1.0000 . ?
C154 C155 1.50(3) . ?
C154 H15G 0.9900 . ?
C154 H15H 0.9900 . ?
C155 C156 1.511(19) . ?
C155 H15I 0.9900 . ?
C155 H15J 0.9900 . ?
C156 C157 1.64(3) . ?
C156 H15K 0.9900 . ?
C156 H15L 0.9900 . ?
C157 C158 1.51(3) . ?
C157 H15M 0.9900 . ?
C157 H15N 0.9900 . ?
C158 H15O 0.9900 . ?
C158 H15P 0.9900 . ?

loop_
_geom_angle_atom_site_label_1
_geom_angle_atom_site_label_2
_geom_angle_atom_site_label_3
_geom_angle
_geom_angle_site_symmetry_1
_geom_angle_site_symmetry_3
_geom_angle_publ_flag
C2 Mn1 C1 90.8(2) . . ?
C2 Mn1 B1 81.3(2) . . ?
C1 Mn1 B1 105.2(2) . . ?
C2 Mn1 C15 99.0(3) . . ?
C1 Mn1 C15 108.8(2) . . ?
B1 Mn1 C15 146.0(2) . . ?
C2 Mn1 C14 94.3(2) . . ?
C1 Mn1 C14 147.1(2) . . ?
B1 Mn1 C14 107.7(2) . . ?
C15 Mn1 C14 38.3(2) . . ?
C2 Mn1 C13 123.5(2) . . ?
C1 Mn1 C13 145.2(2) . . ?
B1 Mn1 C13 87.5(2) . . ?
C15 Mn1 C13 63.7(2) . . ?
C14 Mn1 C13 37.9(2) . . ?
C2 Mn1 C11 133.2(3) . . ?
C1 Mn1 C11 90.1(2) . . ?
B1 Mn1 C11 142.7(2) . . ?
C15 Mn1 C11 37.7(2) . . ?
C14 Mn1 C11 63.2(2) . . ?
C13 Mn1 C11 62.9(2) . . ?
C2 Mn1 C12 158.0(2) . . ?
C1 Mn1 C12 107.4(2) . . ?
B1 Mn1 C12 105.0(2) . . ?
C15 Mn1 C12 63.7(3) . . ?
C14 Mn1 C12 63.6(2) . . ?
C13 Mn1 C12 37.9(2) . . ?
C11 Mn1 C12 37.7(2) . . ?
C2 Mn1 Pt1 110.88(16) . . ?
C1 Mn1 Pt1 56.49(15) . . ?
B1 Mn1 Pt1 58.26(15) . . ?
C15 Mn1 Pt1 145.9(2) . . ?
C14 Mn1 Pt1 147.05(16) . . ?
C13 Mn1 Pt1 109.16(15) . . ?
C11 Mn1 Pt1 108.3(2) . . ?
C12 Mn1 Pt1 89.94(17) . . ?
C2 Mn1 Cu2 107.72(17) . . ?
C1 Mn1 Cu2 58.50(16) . . ?
B1 Mn1 Cu2 54.46(16) . . ?
C15 Mn1 Cu2 150.0(2) . . ?
C14 Mn1 Cu2 147.27(17) . . ?
C13 Mn1 Cu2 109.68(16) . . ?
C11 Mn1 Cu2 112.3(2) . . ?
C12 Mn1 Cu2 92.69(19) . . ?
Pt1 Mn1 Cu2 4.17(9) . . ?
C4 Mn2 C3 90.7(2) . . ?
C4 Mn2 B1 81.7(2) . . ?
C3 Mn2 B1 105.2(2) . . ?
C4 Mn2 C19 94.1(2) . . ?
C3 Mn2 C19 146.9(2) . . ?
B1 Mn2 C19 107.9(2) . . ?
C4 Mn2 C18 99.3(2) . . ?
C3 Mn2 C18 108.7(2) . . ?
B1 Mn2 C18 146.0(2) . . ?
C19 Mn2 C18 38.2(2) . . ?
C4 Mn2 C20 123.3(2) . . ?
C3 Mn2 C20 145.4(2) . . ?
B1 Mn2 C20 87.4(2) . . ?
C19 Mn2 C20 38.1(2) . . ?
C18 Mn2 C20 63.5(2) . . ?
C4 Mn2 C16 157.5(2) . . ?
C3 Mn2 C16 107.8(2) . . ?
B1 Mn2 C16 104.9(2) . . ?
C19 Mn2 C16 63.4(2) . . ?
C18 Mn2 C16 63.1(2) . . ?
C20 Mn2 C16 37.7(2) . . ?
C4 Mn2 C17 133.2(3) . . ?
C3 Mn2 C17 89.8(2) . . ?
B1 Mn2 C17 142.5(2) . . ?
C19 Mn2 C17 63.5(2) . . ?
C18 Mn2 C17 37.6(2) . . ?
C20 Mn2 C17 63.2(2) . . ?
C16 Mn2 C17 37.7(2) . . ?
C4 Mn2 Pt2 110.84(15) . . ?
C3 Mn2 Pt2 56.69(15) . . ?
B1 Mn2 Pt2 57.91(16) . . ?
C19 Mn2 Pt2 147.34(16) . . ?
C18 Mn2 Pt2 145.7(2) . . ?
C20 Mn2 Pt2 109.25(15) . . ?
C16 Mn2 Pt2 90.41(17) . . ?
C17 Mn2 Pt2 108.2(2) . . ?
C4 Mn2 Cu1 107.49(16) . . ?
C3 Mn2 Cu1 58.31(16) . . ?
B1 Mn2 Cu1 54.36(17) . . ?
C19 Mn2 Cu1 147.94(17) . . ?
C18 Mn2 Cu1 149.8(2) . . ?
C20 Mn2 Cu1 110.15(17) . . ?
C16 Mn2 Cu1 93.40(18) . . ?
C17 Mn2 Cu1 112.2(2) . . ?
Pt2 Mn2 Cu1 4.10(9) . . ?
Mn1 B1 Mn2 149.1(3) . . ?
Mn1 B1 Cu1 130.1(3) . . ?
Mn2 B1 Cu1 78.3(2) . . ?
Mn1 B1 Cu2 78.2(2) . . ?
Mn2 B1 Cu2 129.8(3) . . ?
Cu1 B1 Cu2 69.10(19) . . ?
Mn1 B1 Pt2 135.2(3) . . ?
Mn2 B1 Pt2 72.36(19) . . ?
Cu2 B1 Pt2 75.20(18) . . ?
Mn1 B1 Pt1 72.02(18) . . ?
Mn2 B1 Pt1 135.2(3) . . ?
Cu1 B1 Pt1 75.19(18) . . ?
Pt2 B1 Pt1 81.37(17) . . ?
O1 C1 Mn1 164.7(4) . . ?
O1 C1 Pt1 117.8(4) . . ?
Mn1 C1 Pt1 77.36(18) . . ?
O1 C1 Cu2 116.5(4) . . ?
Mn1 C1 Cu2 78.75(19) . . ?
O2 C2 Mn1 178.1(4) . . ?
O3 C3 Mn2 164.6(4) . . ?
O3 C3 Pt2 118.1(4) . . ?
Mn2 C3 Pt2 77.05(18) . . ?
O3 C3 Cu1 116.7(4) . . ?
Mn2 C3 Cu1 78.68(19) . . ?
O4 C4 Mn2 177.8(4) . . ?
C15 C11 C12 109.1(5) . . ?
C15 C11 Mn1 70.1(3) . . ?
C12 C11 Mn1 71.4(3) . . ?
C15 C11 H11 125.5 . . ?
C12 C11 H11 125.5 . . ?
Mn1 C11 H11 124.7 . . ?
C11 C12 C13 106.9(6) . . ?
C11 C12 Mn1 70.9(3) . . ?
C13 C12 Mn1 70.4(3) . . ?
C11 C12 H12 126.6 . . ?
C13 C12 H12 126.6 . . ?
Mn1 C12 H12 123.8 . . ?
C14 C13 C12 108.5(5) . . ?
C14 C13 Mn1 70.5(3) . . ?
C12 C13 Mn1 71.7(3) . . ?
C14 C13 H13 125.8 . . ?
C12 C13 H13 125.8 . . ?
Mn1 C13 H13 123.7 . . ?
C13 C14 C15 108.0(5) . . ?
C13 C14 Mn1 71.6(3) . . ?
C15 C14 Mn1 70.8(3) . . ?
C13 C14 H14 126.0 . . ?
C15 C14 H14 126.0 . . ?
Mn1 C14 H14 123.3 . . ?
C11 C15 C14 107.5(6) . . ?
C11 C15 Mn1 72.2(3) . . ?
C14 C15 Mn1 70.9(3) . . ?
C11 C15 H15 126.2 . . ?
C14 C15 H15 126.2 . . ?
Mn1 C15 H15 122.4 . . ?
C20 C16 C17 108.3(6) . . ?
C20 C16 Mn2 70.7(3) . . ?
C17 C16 Mn2 71.3(3) . . ?
C20 C16 H16 125.9 . . ?
C17 C16 H16 125.9 . . ?
Mn2 C16 H16 123.7 . . ?
C18 C17 C16 107.7(5) . . ?
C18 C17 Mn2 70.3(3) . . ?
C16 C17 Mn2 71.0(3) . . ?
C18 C17 H17 126.1 . . ?
C16 C17 H17 126.1 . . ?
Mn2 C17 H17 124.3 . . ?
C17 C18 C19 108.5(6) . . ?
C17 C18 Mn2 72.1(3) . . ?
C19 C18 Mn2 70.6(3) . . ?
C17 C18 H18 125.8 . . ?
C19 C18 H18 125.8 . . ?
Mn2 C18 H18 123.1 . . ?
C18 C19 C20 107.6(6) . . ?
C18 C19 Mn2 71.2(3) . . ?
C20 C19 Mn2 71.5(3) . . ?
C18 C19 H19 126.2 . . ?
C20 C19 H19 126.2 . . ?
Mn2 C19 H19 122.8 . . ?
C16 C20 C19 107.9(5) . . ?
C16 C20 Mn2 71.6(3) . . ?
C19 C20 Mn2 70.3(3) . . ?
C16 C20 H20 126.0 . . ?
C19 C20 H20 126.0 . . ?
Mn2 C20 H20 123.7 . . ?
C1 Pt1 B1 88.9(2) . . ?
C1 Pt1 P1 121.8(2) . . ?
B1 Pt1 P1 149.2(2) . . ?
C1 Pt1 Mn1 46.15(13) . . ?
B1 Pt1 Mn1 49.72(15) . . ?
P1 Pt1 Mn1 155.3(2) . . ?
C1 Pt1 Cu1 108.79(15) . . ?
B1 Pt1 Cu1 52.07(16) . . ?
P1 Pt1 Cu1 110.3(2) . . ?
Mn1 Pt1 Cu1 94.35(7) . . ?
C33 P1 C27 103.2(13) . . ?
C33 P1 C21 100.4(13) . . ?
C27 P1 C21 106.1(13) . . ?
C33 P1 Pt1 121.6(11) . . ?
C27 P1 Pt1 112.5(10) . . ?
C21 P1 Pt1 111.3(7) . . ?
C22 C21 C26 105.0(14) . . ?
C22 C21 P1 114.2(14) . . ?
C26 C21 P1 110.2(10) . . ?
C22 C21 H21 109.1 . . ?
C26 C21 H21 109.1 . . ?
P1 C21 H21 109.1 . . ?
C23 C22 C21 120.1(14) . . ?
C23 C22 H22A 107.3 . . ?
C21 C22 H22A 107.3 . . ?
C23 C22 H22B 107.3 . . ?
C21 C22 H22B 107.3 . . ?
H22A C22 H22B 106.9 . . ?
C22 C23 C24 105.7(10) . . ?
C22 C23 H23A 110.6 . . ?
C24 C23 H23A 110.6 . . ?
C22 C23 H23B 110.6 . . ?
C24 C23 H23B 110.6 . . ?
H23A C23 H23B 108.7 . . ?
C25 C24 C23 113.3(10) . . ?
C25 C24 H24A 108.9 . . ?
C23 C24 H24A 108.9 . . ?
C25 C24 H24B 108.9 . . ?
C23 C24 H24B 108.9 . . ?
H24A C24 H24B 107.7 . . ?
C24 C25 C26 113.5(10) . . ?
C24 C25 H25A 108.9 . . ?
C26 C25 H25A 108.9 . . ?
C24 C25 H25B 108.9 . . ?
C26 C25 H25B 108.9 . . ?
H25A C25 H25B 107.7 . . ?
C21 C26 C25 97.3(10) . . ?
C21 C26 H26A 112.3 . . ?
C25 C26 H26A 112.3 . . ?
C21 C26 H26B 112.3 . . ?
C25 C26 H26B 112.3 . . ?
H26A C26 H26B 109.9 . . ?
C32 C27 C28 107(2) . . ?
C32 C27 P1 111(2) . . ?
C28 C27 P1 110.3(18) . . ?
C32 C27 H27 109.6 . . ?
C28 C27 H27 109.6 . . ?
P1 C27 H27 109.6 . . ?
C27 C28 C29 110.4(17) . . ?
C27 C28 H28A 109.6 . . ?
C29 C28 H28A 109.6 . . ?
C27 C28 H28B 109.6 . . ?
C29 C28 H28B 109.6 . . ?
H28A C28 H28B 108.1 . . ?
C30 C29 C28 111.4(14) . . ?
C30 C29 H29A 109.3 . . ?
C28 C29 H29A 109.3 . . ?
C30 C29 H29B 109.3 . . ?
C28 C29 H29B 109.3 . . ?
H29A C29 H29B 108.0 . . ?
C29 C30 C31 119.5(14) . . ?
C29 C30 H30A 107.4 . . ?
C31 C30 H30A 107.4 . . ?
C29 C30 H30B 107.4 . . ?
C31 C30 H30B 107.4 . . ?
H30A C30 H30B 107.0 . . ?
C30 C31 C32 117.3(15) . . ?
C30 C31 H31A 108.0 . . ?
C32 C31 H31A 108.0 . . ?
C30 C31 H31B 108.0 . . ?
C32 C31 H31B 108.0 . . ?
H31A C31 H31B 107.2 . . ?
C31 C32 C27 113(2) . . ?
C31 C32 H32A 108.9 . . ?
C27 C32 H32A 108.9 . . ?
C31 C32 H32B 108.9 . . ?
C27 C32 H32B 108.9 . . ?
H32A C32 H32B 107.7 . . ?
C38 C33 C34 110(2) . . ?
C38 C33 P1 109.2(18) . . ?
C34 C33 P1 116(2) . . ?
C38 C33 H33 107.1 . . ?
C34 C33 H33 107.1 . . ?
P1 C33 H33 107.1 . . ?
C33 C34 C35 103.7(16) . . ?
C33 C34 H34A 111.0 . . ?
C35 C34 H34A 111.0 . . ?
C33 C34 H34B 111.0 . . ?
C35 C34 H34B 111.0 . . ?
H34A C34 H34B 109.0 . . ?
C36 C35 C34 112.6(14) . . ?
C36 C35 H35A 109.1 . . ?
C34 C35 H35A 109.1 . . ?
C36 C35 H35B 109.1 . . ?
C34 C35 H35B 109.1 . . ?
H35A C35 H35B 107.8 . . ?
C37 C36 C35 110.0(14) . . ?
C37 C36 H36A 109.7 . . ?
C35 C36 H36A 109.7 . . ?
C37 C36 H36B 109.7 . . ?
C35 C36 H36B 109.7 . . ?
H36A C36 H36B 108.2 . . ?
C36 C37 C38 119.0(13) . . ?
C36 C37 H37A 107.6 . . ?
C38 C37 H37A 107.6 . . ?
C36 C37 H37B 107.6 . . ?
C38 C37 H37B 107.6 . . ?
H37A C37 H37B 107.0 . . ?
C33 C38 C37 110.5(18) . . ?
C33 C38 H38A 109.5 . . ?
C37 C38 H38A 109.5 . . ?
C33 C38 H38B 109.5 . . ?
C37 C38 H38B 109.5 . . ?
H38A C38 H38B 108.1 . . ?
B1 Cu1 P2 153.1(3) . . ?
B1 Cu1 C3 85.2(2) . . ?
P2 Cu1 C3 118.5(3) . . ?
B1 Cu1 Mn2 47.37(15) . . ?
P2 Cu1 Mn2 145.0(2) . . ?
C3 Cu1 Mn2 43.01(13) . . ?
B1 Cu1 Pt1 52.74(16) . . ?
P2 Cu1 Pt1 121.0(2) . . ?
C3 Cu1 Pt1 110.67(18) . . ?
Mn2 Cu1 Pt1 93.49(10) . . ?
C53 P2 C47 107.5(14) . . ?
C53 P2 C41 103.6(12) . . ?
C47 P2 C41 102.4(11) . . ?
C53 P2 Cu1 110.8(12) . . ?
C47 P2 Cu1 116.7(7) . . ?
C41 P2 Cu1 114.7(9) . . ?
C46 C41 C42 114(2) . . ?
C46 C41 P2 111.7(17) . . ?
C42 C41 P2 109.4(14) . . ?
C46 C41 H41 107.0 . . ?
C42 C41 H41 107.0 . . ?
P2 C41 H41 107.0 . . ?
C41 C42 C43 111.4(16) . . ?
C41 C42 H42A 109.3 . . ?
C43 C42 H42A 109.3 . . ?
C41 C42 H42B 109.3 . . ?
C43 C42 H42B 109.3 . . ?
H42A C42 H42B 108.0 . . ?
C42 C43 C44 110.0(15) . . ?
C42 C43 H43A 109.7 . . ?
C44 C43 H43A 109.7 . . ?
C42 C43 H43B 109.7 . . ?
C44 C43 H43B 109.7 . . ?
H43A C43 H43B 108.2 . . ?
C45 C44 C43 114.4(15) . . ?
C45 C44 H44A 108.7 . . ?
C43 C44 H44A 108.7 . . ?
C45 C44 H44B 108.7 . . ?
C43 C44 H44B 108.7 . . ?
H44A C44 H44B 107.6 . . ?
C44 C45 C46 114.5(14) . . ?
C44 C45 H45A 108.6 . . ?
C46 C45 H45A 108.6 . . ?
C44 C45 H45B 108.6 . . ?
C46 C45 H45B 108.6 . . ?
H45A C45 H45B 107.6 . . ?
C41 C46 C45 103.6(16) . . ?
C41 C46 H46A 111.0 . . ?
C45 C46 H46A 111.0 . . ?
C41 C46 H46B 111.0 . . ?
C45 C46 H46B 111.0 . . ?
H46A C46 H46B 109.0 . . ?
C52 C47 C48 105.3(16) . . ?
C52 C47 P2 121.1(14) . . ?
C48 C47 P2 112.0(13) . . ?
C52 C47 H47 105.8 . . ?
C48 C47 H47 105.8 . . ?
P2 C47 H47 105.8 . . ?
C47 C48 C49 113.7(13) . . ?
C47 C48 H48A 108.8 . . ?
C49 C48 H48A 108.8 . . ?
C47 C48 H48B 108.8 . . ?
C49 C48 H48B 108.8 . . ?
H48A C48 H48B 107.7 . . ?
C50 C49 C48 112.1(10) . . ?
C50 C49 H49A 109.2 . . ?
C48 C49 H49A 109.2 . . ?
C50 C49 H49B 109.2 . . ?
C48 C49 H49B 109.2 . . ?
H49A C49 H49B 107.9 . . ?
C49 C50 C51 110.9(9) . . ?
C49 C50 H50A 109.5 . . ?
C51 C50 H50A 109.5 . . ?
C49 C50 H50B 109.5 . . ?
C51 C50 H50B 109.5 . . ?
H50A C50 H50B 108.0 . . ?
C52 C51 C50 106.6(11) . . ?
C52 C51 H51A 110.4 . . ?
C50 C51 H51A 110.4 . . ?
C52 C51 H51B 110.4 . . ?
C50 C51 H51B 110.4 . . ?
H51A C51 H51B 108.6 . . ?
C47 C52 C51 127.3(14) . . ?
C47 C52 H52A 105.5 . . ?
C51 C52 H52A 105.5 . . ?
C47 C52 H52B 105.5 . . ?
C51 C52 H52B 105.5 . . ?
H52A C52 H52B 106.1 . . ?
C58 C53 C54 104(2) . . ?
C58 C53 P2 112(2) . . ?
C54 C53 P2 109.1(19) . . ?
C58 C53 H53 110.5 . . ?
C54 C53 H53 110.5 . . ?
P2 C53 H53 110.5 . . ?
C53 C54 C55 112.3(19) . . ?
C53 C54 H54A 109.1 . . ?
C55 C54 H54A 109.1 . . ?
C53 C54 H54B 109.1 . . ?
C55 C54 H54B 109.1 . . ?
H54A C54 H54B 107.9 . . ?
C56 C55 C54 110.1(14) . . ?
C56 C55 H55A 109.6 . . ?
C54 C55 H55A 109.6 . . ?
C56 C55 H55B 109.6 . . ?
C54 C55 H55B 109.6 . . ?
H55A C55 H55B 108.2 . . ?
C57 C56 C55 109.8(16) . . ?
C57 C56 H56A 109.7 . . ?
C55 C56 H56A 109.7 . . ?
C57 C56 H56B 109.7 . . ?
C55 C56 H56B 109.7 . . ?
H56A C56 H56B 108.2 . . ?
C56 C57 C58 113.1(15) . . ?
C56 C57 H57A 109.0 . . ?
C58 C57 H57A 109.0 . . ?
C56 C57 H57B 109.0 . . ?
C58 C57 H57B 109.0 . . ?
H57A C57 H57B 107.8 . . ?
C53 C58 C57 111(2) . . ?
C53 C58 H58A 109.5 . . ?
C57 C58 H58A 109.5 . . ?
C53 C58 H58B 109.5 . . ?
C57 C58 H58B 109.5 . . ?
H58A C58 H58B 108.1 . . ?
B1 Cu2 P11 154.5(3) . . ?
B1 Cu2 C1 84.8(2) . . ?
P11 Cu2 C1 117.8(3) . . ?
B1 Cu2 Mn1 47.32(16) . . ?
P11 Cu2 Mn1 145.0(3) . . ?
C1 Cu2 Mn1 42.75(13) . . ?
B1 Cu2 Pt2 52.52(16) . . ?
P11 Cu2 Pt2 121.5(2) . . ?
C1 Cu2 Pt2 110.19(18) . . ?
Mn1 Cu2 Pt2 93.28(10) . . ?
C127 P11 C121 107.3(14) . . ?
C127 P11 C133 105.4(14) . . ?
C121 P11 C133 104.8(13) . . ?
C127 P11 Cu2 109.1(11) . . ?
C121 P11 Cu2 115.0(7) . . ?
C133 P11 Cu2 114.5(11) . . ?
C126 C121 C122 112.6(16) . . ?
C126 C121 P11 122.8(13) . . ?
C122 C121 P11 107.5(13) . . ?
C126 C121 H121 103.9 . . ?
C122 C121 H121 103.9 . . ?
P11 C121 H121 103.9 . . ?
C121 C122 C123 102.5(12) . . ?
C121 C122 H12A 111.3 . . ?
C123 C122 H12A 111.3 . . ?
C121 C122 H12B 111.3 . . ?
C123 C122 H12B 111.3 . . ?
H12A C122 H12B 109.2 . . ?
C124 C123 C122 115.3(10) . . ?
C124 C123 H12C 108.4 . . ?
C122 C123 H12C 108.4 . . ?
C124 C123 H12D 108.4 . . ?
C122 C123 H12D 108.4 . . ?
H12C C123 H12D 107.5 . . ?
C125 C124 C123 109.5(9) . . ?
C125 C124 H12E 109.8 . . ?
C123 C124 H12E 109.8 . . ?
C125 C124 H12F 109.8 . . ?
C123 C124 H12F 109.8 . . ?
H12E C124 H12F 108.2 . . ?
C126 C125 C124 110.6(11) . . ?
C126 C125 H12G 109.5 . . ?
C124 C125 H12G 109.5 . . ?
C126 C125 H12H 109.5 . . ?
C124 C125 H12H 109.5 . . ?
H12G C125 H12H 108.1 . . ?
C121 C126 C125 127.4(13) . . ?
C121 C126 H12I 105.5 . . ?
C125 C126 H12I 105.5 . . ?
C121 C126 H12J 105.5 . . ?
C125 C126 H12J 105.5 . . ?
H12I C126 H12J 106.0 . . ?
C132 C127 C128 109(2) . . ?
C132 C127 P11 111(2) . . ?
C128 C127 P11 110.5(19) . . ?
C132 C127 H127 108.7 . . ?
C128 C127 H127 108.7 . . ?
P11 C127 H127 108.7 . . ?
C129 C128 C127 112.1(18) . . ?
C129 C128 H12K 109.2 . . ?
C127 C128 H12K 109.2 . . ?
C129 C128 H12L 109.2 . . ?
C127 C128 H12L 109.2 . . ?
H12K C128 H12L 107.9 . . ?
C128 C129 C130 111.5(14) . . ?
C128 C129 H12M 109.3 . . ?
C130 C129 H12M 109.3 . . ?
C128 C129 H12N 109.3 . . ?
C130 C129 H12N 109.3 . . ?
H12M C129 H12N 108.0 . . ?
C129 C130 C131 102.1(11) . . ?
C129 C130 H13A 111.3 . . ?
C131 C130 H13A 111.3 . . ?
C129 C130 H13B 111.3 . . ?
C131 C130 H13B 111.3 . . ?
H13A C130 H13B 109.2 . . ?
C132 C131 C130 104.0(12) . . ?
C132 C131 H13C 110.9 . . ?
C130 C131 H13C 110.9 . . ?
C132 C131 H13D 110.9 . . ?
C130 C131 H13D 110.9 . . ?
H13C C131 H13D 109.0 . . ?
C127 C132 C131 108(2) . . ?
C127 C132 H13E 110.1 . . ?
C131 C132 H13E 110.1 . . ?
C127 C132 H13F 110.1 . . ?
C131 C132 H13F 110.1 . . ?
H13E C132 H13F 108.4 . . ?
C134 C133 C138 107(2) . . ?
C134 C133 P11 118(2) . . ?
C138 C133 P11 114.8(18) . . ?
C134 C133 H133 105.4 . . ?
C138 C133 H133 105.4 . . ?
P11 C133 H133 105.4 . . ?
C135 C134 C133 118.0(19) . . ?
C135 C134 H13G 107.8 . . ?
C133 C134 H13G 107.8 . . ?
C135 C134 H13H 107.8 . . ?
C133 C134 H13H 107.8 . . ?
H13G C134 H13H 107.1 . . ?
C134 C135 C136 109.3(15) . . ?
C134 C135 H13I 109.8 . . ?
C136 C135 H13I 109.8 . . ?
C134 C135 H13J 109.8 . . ?
C136 C135 H13J 109.8 . . ?
H13I C135 H13J 108.3 . . ?
C135 C136 C137 111.8(13) . . ?
C135 C136 H13K 109.3 . . ?
C137 C136 H13K 109.3 . . ?
C135 C136 H13L 109.3 . . ?
C137 C136 H13L 109.3 . . ?
H13K C136 H13L 107.9 . . ?
C138 C137 C136 105.9(11) . . ?
C138 C137 H13M 110.6 . . ?
C136 C137 H13M 110.6 . . ?
C138 C137 H13N 110.6 . . ?
C136 C137 H13N 110.6 . . ?
H13M C137 H13N 108.7 . . ?
C137 C138 C133 112.3(18) . . ?
C137 C138 H13O 109.1 . . ?
C133 C138 H13O 109.1 . . ?
C137 C138 H13P 109.1 . . ?
C133 C138 H13P 109.1 . . ?
H13O C138 H13P 107.9 . . ?
C3 Pt2 B1 89.1(2) . . ?
C3 Pt2 P12 121.2(2) . . ?
B1 Pt2 P12 149.7(2) . . ?
C3 Pt2 Mn2 46.26(13) . . ?
B1 Pt2 Mn2 49.73(14) . . ?
P12 Pt2 Mn2 155.4(2) . . ?
C3 Pt2 Cu2 108.44(15) . . ?
B1 Pt2 Cu2 52.27(15) . . ?
P12 Pt2 Cu2 110.4(2) . . ?
Mn2 Pt2 Cu2 94.24(7) . . ?
C141 P12 C147 102.6(12) . . ?
C141 P12 C153 104.6(13) . . ?
C147 P12 C153 106.3(13) . . ?
C141 P12 Pt2 121.4(10) . . ?
C147 P12 Pt2 109.3(7) . . ?
C153 P12 Pt2 111.3(11) . . ?
C142 C141 C146 104.4(19) . . ?
C142 C141 P12 115.5(16) . . ?
C146 C141 P12 120.5(18) . . ?
C142 C141 H141 105.0 . . ?
C146 C141 H141 105.0 . . ?
P12 C141 H141 105.0 . . ?
C143 C142 C141 112.6(17) . . ?
C143 C142 H14A 109.1 . . ?
C141 C142 H14A 109.1 . . ?
C143 C142 H14B 109.1 . . ?
C141 C142 H14B 109.1 . . ?
H14A C142 H14B 107.8 . . ?
C144 C143 C142 110.3(16) . . ?
C144 C143 H14C 109.6 . . ?
C142 C143 H14C 109.6 . . ?
C144 C143 H14D 109.6 . . ?
C142 C143 H14D 109.6 . . ?
H14C C143 H14D 108.1 . . ?
C143 C144 C145 108.2(13) . . ?
C143 C144 H14E 110.1 . . ?
C145 C144 H14E 110.1 . . ?
C143 C144 H14F 110.1 . . ?
C145 C144 H14F 110.1 . . ?
H14E C144 H14F 108.4 . . ?
C146 C145 C144 107.2(14) . . ?
C146 C145 H14G 110.3 . . ?
C144 C145 H14G 110.3 . . ?
C146 C145 H14H 110.3 . . ?
C144 C145 H14H 110.3 . . ?
H14G C145 H14H 108.5 . . ?
C145 C146 C141 116.9(18) . . ?
C145 C146 H14I 108.1 . . ?
C141 C146 H14I 108.1 . . ?
C145 C146 H14J 108.1 . . ?
C141 C146 H14J 108.1 . . ?
H14I C146 H14J 107.3 . . ?
C148 C147 C152 111.6(15) . . ?
C148 C147 P12 109.5(13) . . ?
C152 C147 P12 113.1(12) . . ?
C148 C147 H147 107.5 . . ?
C152 C147 H147 107.5 . . ?
P12 C147 H147 107.5 . . ?
C149 C148 C147 109.6(12) . . ?
C149 C148 H14K 109.7 . . ?
C147 C148 H14K 109.7 . . ?
C149 C148 H14L 109.7 . . ?
C147 C148 H14L 109.7 . . ?
H14K C148 H14L 108.2 . . ?
C148 C149 C150 109.8(10) . . ?
C148 C149 H14M 109.7 . . ?
C150 C149 H14M 109.7 . . ?
C148 C149 H14N 109.7 . . ?
C150 C149 H14N 109.7 . . ?
H14M C149 H14N 108.2 . . ?
C149 C150 C151 112.3(10) . . ?
C149 C150 H15A 109.2 . . ?
C151 C150 H15A 109.2 . . ?
C149 C150 H15B 109.2 . . ?
C151 C150 H15B 109.2 . . ?
H15A C150 H15B 107.9 . . ?
C150 C151 C152 115.8(11) . . ?
C150 C151 H15C 108.3 . . ?
C152 C151 H15C 108.3 . . ?
C150 C151 H15D 108.3 . . ?
C152 C151 H15D 108.3 . . ?
H15C C151 H15D 107.4 . . ?
C151 C152 C147 98.3(11) . . ?
C151 C152 H15E 112.1 . . ?
C147 C152 H15E 112.1 . . ?
C151 C152 H15F 112.1 . . ?
C147 C152 H15F 112.1 . . ?
H15E C152 H15F 109.7 . . ?
C158 C153 C154 111(2) . . ?
C158 C153 P12 111(2) . . ?
C154 C153 P12 111.6(19) . . ?
C158 C153 H153 107.8 . . ?
C154 C153 H153 107.8 . . ?
P12 C153 H153 107.8 . . ?
C155 C154 C153 110.9(19) . . ?
C155 C154 H15G 109.5 . . ?
C153 C154 H15G 109.5 . . ?
C155 C154 H15H 109.5 . . ?
C153 C154 H15H 109.5 . . ?
H15G C154 H15H 108.0 . . ?
C154 C155 C156 111.1(14) . . ?
C154 C155 H15I 109.4 . . ?
C156 C155 H15I 109.4 . . ?
C154 C155 H15J 109.4 . . ?
C156 C155 H15J 109.4 . . ?
H15I C155 H15J 108.0 . . ?
C155 C156 C157 112.4(15) . . ?
C155 C156 H15K 109.1 . . ?
C157 C156 H15K 109.1 . . ?
C155 C156 H15L 109.1 . . ?
C157 C156 H15L 109.1 . . ?
H15K C156 H15L 107.9 . . ?
C158 C157 C156 109.0(14) . . ?
C158 C157 H15M 109.9 . . ?
C156 C157 H15M 109.9 . . ?
C158 C157 H15N 109.9 . . ?
C156 C157 H15N 109.9 . . ?
H15M C157 H15N 108.3 . . ?
C157 C158 C153 112(2) . . ?
C157 C158 H15O 109.1 . . ?
C153 C158 H15O 109.1 . . ?
C157 C158 H15P 109.1 . . ?
C153 C158 H15P 109.1 . . ?
H15O C158 H15P 107.9 . . ?

loop_
_geom_torsion_atom_site_label_1
_geom_torsion_atom_site_label_2
_geom_torsion_atom_site_label_3
_geom_torsion_atom_site_label_4
_geom_torsion
_geom_torsion_site_symmetry_1
_geom_torsion_site_symmetry_2
_geom_torsion_site_symmetry_3
_geom_torsion_site_symmetry_4
_geom_torsion_publ_flag
C2 Mn1 B1 Mn2 83.3(6) . . . . ?
C1 Mn1 B1 Mn2 171.7(6) . . . . ?
C15 Mn1 B1 Mn2 -10.1(9) . . . . ?
C14 Mn1 B1 Mn2 -8.5(7) . . . . ?
C13 Mn1 B1 Mn2 -41.1(6) . . . . ?
C11 Mn1 B1 Mn2 -77.2(7) . . . . ?
C12 Mn1 B1 Mn2 -75.1(6) . . . . ?
Pt1 Mn1 B1 Mn2 -155.5(7) . . . . ?
Cu2 Mn1 B1 Mn2 -157.6(7) . . . . ?
C2 Mn1 B1 Cu1 -69.9(4) . . . . ?
C1 Mn1 B1 Cu1 18.6(4) . . . . ?
C15 Mn1 B1 Cu1 -163.3(4) . . . . ?
C14 Mn1 B1 Cu1 -161.7(3) . . . . ?
C13 Mn1 B1 Cu1 165.7(4) . . . . ?
C11 Mn1 B1 Cu1 129.6(4) . . . . ?
C12 Mn1 B1 Cu1 131.7(3) . . . . ?
Pt1 Mn1 B1 Cu1 51.3(3) . . . . ?
Cu2 Mn1 B1 Cu1 49.3(3) . . . . ?
C2 Mn1 B1 Cu2 -119.2(2) . . . . ?
C1 Mn1 B1 Cu2 -30.7(2) . . . . ?
C15 Mn1 B1 Cu2 147.5(4) . . . . ?
C14 Mn1 B1 Cu2 149.0(2) . . . . ?
C13 Mn1 B1 Cu2 116.4(2) . . . . ?
C11 Mn1 B1 Cu2 80.3(4) . . . . ?
C12 Mn1 B1 Cu2 82.4(2) . . . . ?
Pt1 Mn1 B1 Cu2 2.05(12) . . . . ?
C2 Mn1 B1 Pt2 -64.6(4) . . . . ?
C1 Mn1 B1 Pt2 23.8(4) . . . . ?
C15 Mn1 B1 Pt2 -158.0(4) . . . . ?
C14 Mn1 B1 Pt2 -156.4(4) . . . . ?
C13 Mn1 B1 Pt2 171.0(4) . . . . ?
C11 Mn1 B1 Pt2 134.9(4) . . . . ?
C12 Mn1 B1 Pt2 136.9(4) . . . . ?
Pt1 Mn1 B1 Pt2 56.6(3) . . . . ?
Cu2 Mn1 B1 Pt2 54.5(3) . . . . ?
C2 Mn1 B1 Pt1 -121.20(19) . . . . ?
C1 Mn1 B1 Pt1 -32.8(2) . . . . ?
C15 Mn1 B1 Pt1 145.4(4) . . . . ?
C14 Mn1 B1 Pt1 146.99(18) . . . . ?
C13 Mn1 B1 Pt1 114.40(18) . . . . ?
C11 Mn1 B1 Pt1 78.3(4) . . . . ?
C12 Mn1 B1 Pt1 80.38(19) . . . . ?
Cu2 Mn1 B1 Pt1 -2.05(12) . . . . ?
C4 Mn2 B1 Mn1 82.0(6) . . . . ?
C3 Mn2 B1 Mn1 170.5(6) . . . . ?
C19 Mn2 B1 Mn1 -9.6(7) . . . . ?
C18 Mn2 B1 Mn1 -12.3(9) . . . . ?
C20 Mn2 B1 Mn1 -42.2(6) . . . . ?
C16 Mn2 B1 Mn1 -76.0(6) . . . . ?
C17 Mn2 B1 Mn1 -79.1(7) . . . . ?
Pt2 Mn2 B1 Mn1 -156.9(7) . . . . ?
Cu1 Mn2 B1 Mn1 -159.4(7) . . . . ?
C4 Mn2 B1 Cu1 -118.6(2) . . . . ?
C3 Mn2 B1 Cu1 -30.2(2) . . . . ?
C19 Mn2 B1 Cu1 149.8(2) . . . . ?
C18 Mn2 B1 Cu1 147.1(4) . . . . ?
C20 Mn2 B1 Cu1 117.2(2) . . . . ?
C16 Mn2 B1 Cu1 83.4(2) . . . . ?
C17 Mn2 B1 Cu1 80.2(4) . . . . ?
Pt2 Mn2 B1 Cu1 2.48(11) . . . . ?
C4 Mn2 B1 Cu2 -68.9(4) . . . . ?
C3 Mn2 B1 Cu2 19.5(4) . . . . ?
C19 Mn2 B1 Cu2 -160.5(3) . . . . ?
C18 Mn2 B1 Cu2 -163.2(4) . . . . ?
C20 Mn2 B1 Cu2 166.9(4) . . . . ?
C16 Mn2 B1 Cu2 133.1(3) . . . . ?
C17 Mn2 B1 Cu2 130.0(4) . . . . ?
Pt2 Mn2 B1 Cu2 52.2(3) . . . . ?
Cu1 Mn2 B1 Cu2 49.7(3) . . . . ?
C4 Mn2 B1 Pt2 -121.07(19) . . . . ?
C3 Mn2 B1 Pt2 -32.6(2) . . . . ?
C19 Mn2 B1 Pt2 147.31(18) . . . . ?
C18 Mn2 B1 Pt2 144.6(4) . . . . ?
C20 Mn2 B1 Pt2 114.69(19) . . . . ?
C16 Mn2 B1 Pt2 80.91(19) . . . . ?
C17 Mn2 B1 Pt2 77.8(4) . . . . ?
Cu1 Mn2 B1 Pt2 -2.48(11) . . . . ?
C4 Mn2 B1 Pt1 -64.0(4) . . . . ?
C3 Mn2 B1 Pt1 24.4(4) . . . . ?
C19 Mn2 B1 Pt1 -155.6(4) . . . . ?
C18 Mn2 B1 Pt1 -158.3(4) . . . . ?
C20 Mn2 B1 Pt1 171.8(4) . . . . ?
C16 Mn2 B1 Pt1 138.0(4) . . . . ?
C17 Mn2 B1 Pt1 134.9(4) . . . . ?
Pt2 Mn2 B1 Pt1 57.1(3) . . . . ?
Cu1 Mn2 B1 Pt1 54.6(3) . . . . ?
C2 Mn1 C1 O1 -72.6(16) . . . . ?
B1 Mn1 C1 O1 -153.8(16) . . . . ?
C15 Mn1 C1 O1 27.3(17) . . . . ?
C14 Mn1 C1 O1 26.6(18) . . . . ?
C13 Mn1 C1 O1 98.0(16) . . . . ?
C11 Mn1 C1 O1 60.7(16) . . . . ?
C12 Mn1 C1 O1 94.7(16) . . . . ?
Pt1 Mn1 C1 O1 172.7(17) . . . . ?
Cu2 Mn1 C1 O1 177.0(17) . . . . ?
C2 Mn1 C1 Pt1 114.73(19) . . . . ?
B1 Mn1 C1 Pt1 33.5(2) . . . . ?
C15 Mn1 C1 Pt1 -145.4(2) . . . . ?
C14 Mn1 C1 Pt1 -146.1(3) . . . . ?
C13 Mn1 C1 Pt1 -74.7(4) . . . . ?
C11 Mn1 C1 Pt1 -112.0(2) . . . . ?
C12 Mn1 C1 Pt1 -78.0(2) . . . . ?
Cu2 Mn1 C1 Pt1 4.33(11) . . . . ?
C2 Mn1 C1 Cu2 110.4(2) . . . . ?
B1 Mn1 C1 Cu2 29.2(2) . . . . ?
C15 Mn1 C1 Cu2 -149.8(2) . . . . ?
C14 Mn1 C1 Cu2 -150.4(4) . . . . ?
C13 Mn1 C1 Cu2 -79.1(4) . . . . ?
C11 Mn1 C1 Cu2 -116.4(2) . . . . ?
C12 Mn1 C1 Cu2 -82.3(2) . . . . ?
Pt1 Mn1 C1 Cu2 -4.33(11) . . . . ?
C4 Mn2 C3 O3 -75.1(16) . . . . ?
B1 Mn2 C3 O3 -156.7(16) . . . . ?
C19 Mn2 C3 O3 23.4(18) . . . . ?
C18 Mn2 C3 O3 24.9(17) . . . . ?
C20 Mn2 C3 O3 95.1(16) . . . . ?
C16 Mn2 C3 O3 91.8(16) . . . . ?
C17 Mn2 C3 O3 58.1(16) . . . . ?
Pt2 Mn2 C3 O3 170.2(17) . . . . ?
Cu1 Mn2 C3 O3 174.6(17) . . . . ?
C4 Mn2 C3 Pt2 114.72(18) . . . . ?
B1 Mn2 C3 Pt2 33.2(2) . . . . ?
C19 Mn2 C3 Pt2 -146.8(3) . . . . ?
C18 Mn2 C3 Pt2 -145.2(2) . . . . ?
C20 Mn2 C3 Pt2 -75.0(4) . . . . ?
C16 Mn2 C3 Pt2 -78.4(2) . . . . ?
C17 Mn2 C3 Pt2 -112.1(2) . . . . ?
Cu1 Mn2 C3 Pt2 4.47(11) . . . . ?
C4 Mn2 C3 Cu1 110.25(19) . . . . ?
B1 Mn2 C3 Cu1 28.7(2) . . . . ?
C19 Mn2 C3 Cu1 -151.2(3) . . . . ?
C18 Mn2 C3 Cu1 -149.7(2) . . . . ?
C20 Mn2 C3 Cu1 -79.5(4) . . . . ?
C16 Mn2 C3 Cu1 -82.8(2) . . . . ?
C17 Mn2 C3 Cu1 -116.5(2) . . . . ?
Pt2 Mn2 C3 Cu1 -4.47(11) . . . . ?
C2 Mn1 C11 C15 -30.5(5) . . . . ?
C1 Mn1 C11 C15 -121.7(4) . . . . ?
B1 Mn1 C11 C15 122.6(4) . . . . ?
C14 Mn1 C11 C15 38.4(3) . . . . ?
C13 Mn1 C11 C15 81.2(4) . . . . ?
C12 Mn1 C11 C15 119.3(5) . . . . ?
Pt1 Mn1 C11 C15 -176.1(3) . . . . ?
Cu2 Mn1 C11 C15 -177.3(3) . . . . ?
C2 Mn1 C11 C12 -149.8(4) . . . . ?
C1 Mn1 C11 C12 119.1(4) . . . . ?
B1 Mn1 C11 C12 3.3(6) . . . . ?
C15 Mn1 C11 C12 -119.3(5) . . . . ?
C14 Mn1 C11 C12 -80.8(4) . . . . ?
C13 Mn1 C11 C12 -38.1(3) . . . . ?
Pt1 Mn1 C11 C12 64.6(4) . . . . ?
Cu2 Mn1 C11 C12 63.4(4) . . . . ?
C15 C11 C12 C13 1.3(6) . . . . ?
Mn1 C11 C12 C13 61.5(4) . . . . ?
C15 C11 C12 Mn1 -60.2(4) . . . . ?
C2 Mn1 C12 C11 77.8(7) . . . . ?
C1 Mn1 C12 C11 -66.3(4) . . . . ?
B1 Mn1 C12 C11 -177.9(4) . . . . ?
C15 Mn1 C12 C11 36.6(4) . . . . ?
C14 Mn1 C12 C11 79.5(4) . . . . ?
C13 Mn1 C12 C11 116.7(5) . . . . ?
Pt1 Mn1 C12 C11 -120.9(4) . . . . ?
Cu2 Mn1 C12 C11 -124.1(4) . . . . ?
C2 Mn1 C12 C13 -38.9(8) . . . . ?
C1 Mn1 C12 C13 177.0(3) . . . . ?
B1 Mn1 C12 C13 65.4(4) . . . . ?
C15 Mn1 C12 C13 -80.2(4) . . . . ?
C14 Mn1 C12 C13 -37.2(3) . . . . ?
C11 Mn1 C12 C13 -116.7(5) . . . . ?
Pt1 Mn1 C12 C13 122.4(3) . . . . ?
Cu2 Mn1 C12 C13 119.2(3) . . . . ?
C11 C12 C13 C14 -0.7(6) . . . . ?
Mn1 C12 C13 C14 61.2(4) . . . . ?
C11 C12 C13 Mn1 -61.9(4) . . . . ?
C2 Mn1 C13 C14 45.4(4) . . . . ?
C1 Mn1 C13 C14 -123.2(4) . . . . ?
B1 Mn1 C13 C14 123.4(3) . . . . ?
C15 Mn1 C13 C14 -37.8(3) . . . . ?
C11 Mn1 C13 C14 -80.3(4) . . . . ?
C12 Mn1 C13 C14 -118.1(5) . . . . ?
Pt1 Mn1 C13 C14 178.4(3) . . . . ?
Cu2 Mn1 C13 C14 174.1(3) . . . . ?
C2 Mn1 C13 C12 163.6(4) . . . . ?
C1 Mn1 C13 C12 -5.0(5) . . . . ?
B1 Mn1 C13 C12 -118.5(4) . . . . ?
C15 Mn1 C13 C12 80.3(4) . . . . ?
C14 Mn1 C13 C12 118.1(5) . . . . ?
C11 Mn1 C13 C12 37.8(4) . . . . ?
Pt1 Mn1 C13 C12 -63.4(4) . . . . ?
Cu2 Mn1 C13 C12 -67.8(4) . . . . ?
C12 C13 C14 C15 -0.2(6) . . . . ?
Mn1 C13 C14 C15 61.8(4) . . . . ?
C12 C13 C14 Mn1 -62.0(4) . . . . ?
C2 Mn1 C14 C13 -143.4(3) . . . . ?
C1 Mn1 C14 C13 118.4(4) . . . . ?
B1 Mn1 C14 C13 -61.1(4) . . . . ?
C15 Mn1 C14 C13 117.5(5) . . . . ?
C11 Mn1 C14 C13 79.6(4) . . . . ?
C12 Mn1 C14 C13 37.2(3) . . . . ?
Pt1 Mn1 C14 C13 -2.7(5) . . . . ?
Cu2 Mn1 C14 C13 -10.4(5) . . . . ?
C2 Mn1 C14 C15 99.1(4) . . . . ?
C1 Mn1 C14 C15 1.0(6) . . . . ?
B1 Mn1 C14 C15 -178.6(4) . . . . ?
C13 Mn1 C14 C15 -117.5(5) . . . . ?
C11 Mn1 C14 C15 -37.9(4) . . . . ?
C12 Mn1 C14 C15 -80.2(4) . . . . ?
Pt1 Mn1 C14 C15 -120.2(4) . . . . ?
Cu2 Mn1 C14 C15 -127.9(4) . . . . ?
C12 C11 C15 C14 -1.5(6) . . . . ?
Mn1 C11 C15 C14 -62.5(4) . . . . ?
C12 C11 C15 Mn1 61.0(4) . . . . ?
C13 C14 C15 C11 1.0(6) . . . . ?
Mn1 C14 C15 C11 63.3(4) . . . . ?
C13 C14 C15 Mn1 -62.3(4) . . . . ?
C2 Mn1 C15 C11 158.0(4) . . . . ?
C1 Mn1 C15 C11 64.0(4) . . . . ?
B1 Mn1 C15 C11 -114.1(5) . . . . ?
C14 Mn1 C15 C11 -116.5(5) . . . . ?
C13 Mn1 C15 C11 -79.0(4) . . . . ?
C12 Mn1 C15 C11 -36.5(3) . . . . ?
Pt1 Mn1 C15 C11 6.5(5) . . . . ?
Cu2 Mn1 C15 C11 5.0(6) . . . . ?
C2 Mn1 C15 C14 -85.5(4) . . . . ?
C1 Mn1 C15 C14 -179.5(4) . . . . ?
B1 Mn1 C15 C14 2.4(7) . . . . ?
C13 Mn1 C15 C14 37.5(3) . . . . ?
C11 Mn1 C15 C14 116.5(5) . . . . ?
C12 Mn1 C15 C14 80.0(4) . . . . ?
Pt1 Mn1 C15 C14 123.0(4) . . . . ?
Cu2 Mn1 C15 C14 121.5(4) . . . . ?
C4 Mn2 C16 C20 -39.3(8) . . . . ?
C3 Mn2 C16 C20 176.9(3) . . . . ?
B1 Mn2 C16 C20 65.2(4) . . . . ?
C19 Mn2 C16 C20 -37.7(3) . . . . ?
C18 Mn2 C16 C20 -80.7(4) . . . . ?
C17 Mn2 C16 C20 -117.9(5) . . . . ?
Pt2 Mn2 C16 C20 122.0(3) . . . . ?
Cu1 Mn2 C16 C20 119.2(3) . . . . ?
C4 Mn2 C16 C17 78.6(7) . . . . ?
C3 Mn2 C16 C17 -65.2(4) . . . . ?
B1 Mn2 C16 C17 -176.9(4) . . . . ?
C19 Mn2 C16 C17 80.2(4) . . . . ?
C18 Mn2 C16 C17 37.3(3) . . . . ?
C20 Mn2 C16 C17 117.9(5) . . . . ?
Pt2 Mn2 C16 C17 -120.1(4) . . . . ?
Cu1 Mn2 C16 C17 -122.9(4) . . . . ?
C20 C16 C17 C18 0.4(6) . . . . ?
Mn2 C16 C17 C18 -61.0(4) . . . . ?
C20 C16 C17 Mn2 61.4(4) . . . . ?
C4 Mn2 C17 C18 -31.3(5) . . . . ?
C3 Mn2 C17 C18 -122.0(4) . . . . ?
B1 Mn2 C17 C18 122.7(5) . . . . ?
C19 Mn2 C17 C18 37.7(3) . . . . ?
C20 Mn2 C17 C18 80.5(4) . . . . ?
C16 Mn2 C17 C18 117.8(5) . . . . ?
Pt2 Mn2 C17 C18 -176.6(3) . . . . ?
Cu1 Mn2 C17 C18 -177.3(3) . . . . ?
C4 Mn2 C17 C16 -149.0(4) . . . . ?
C3 Mn2 C17 C16 120.2(4) . . . . ?
B1 Mn2 C17 C16 5.0(6) . . . . ?
C19 Mn2 C17 C16 -80.1(4) . . . . ?
C18 Mn2 C17 C16 -117.8(5) . . . . ?
C20 Mn2 C17 C16 -37.3(3) . . . . ?
Pt2 Mn2 C17 C16 65.6(4) . . . . ?
Cu1 Mn2 C17 C16 64.9(4) . . . . ?
C16 C17 C18 C19 -0.2(6) . . . . ?
Mn2 C17 C18 C19 -61.6(4) . . . . ?
C16 C17 C18 Mn2 61.4(4) . . . . ?
C4 Mn2 C18 C17 157.5(4) . . . . ?
C3 Mn2 C18 C17 63.6(4) . . . . ?
B1 Mn2 C18 C17 -113.6(5) . . . . ?
C19 Mn2 C18 C17 -117.8(5) . . . . ?
C20 Mn2 C18 C17 -79.8(4) . . . . ?
C16 Mn2 C18 C17 -37.4(3) . . . . ?
Pt2 Mn2 C18 C17 5.7(5) . . . . ?
Cu1 Mn2 C18 C17 4.9(6) . . . . ?
C4 Mn2 C18 C19 -84.7(4) . . . . ?
C3 Mn2 C18 C19 -178.6(4) . . . . ?
B1 Mn2 C18 C19 4.2(7) . . . . ?
C20 Mn2 C18 C19 38.0(3) . . . . ?
C16 Mn2 C18 C19 80.5(4) . . . . ?
C17 Mn2 C18 C19 117.8(5) . . . . ?
Pt2 Mn2 C18 C19 123.5(4) . . . . ?
Cu1 Mn2 C18 C19 122.7(4) . . . . ?
C17 C18 C19 C20 -0.1(6) . . . . ?
Mn2 C18 C19 C20 -62.7(3) . . . . ?
C17 C18 C19 Mn2 62.6(4) . . . . ?
C4 Mn2 C19 C18 99.9(4) . . . . ?
C3 Mn2 C19 C18 2.4(6) . . . . ?
B1 Mn2 C19 C18 -177.5(4) . . . . ?
C20 Mn2 C19 C18 -116.8(5) . . . . ?
C16 Mn2 C19 C18 -79.5(4) . . . . ?
C17 Mn2 C19 C18 -37.1(4) . . . . ?
Pt2 Mn2 C19 C18 -119.5(4) . . . . ?
Cu1 Mn2 C19 C18 -127.1(4) . . . . ?
C4 Mn2 C19 C20 -143.3(3) . . . . ?
C3 Mn2 C19 C20 119.2(4) . . . . ?
B1 Mn2 C19 C20 -60.7(4) . . . . ?
C18 Mn2 C19 C20 116.8(5) . . . . ?
C16 Mn2 C19 C20 37.3(3) . . . . ?
C17 Mn2 C19 C20 79.7(4) . . . . ?
Pt2 Mn2 C19 C20 -2.7(5) . . . . ?
Cu1 Mn2 C19 C20 -10.3(5) . . . . ?
C17 C16 C20 C19 -0.5(6) . . . . ?
Mn2 C16 C20 C19 61.3(3) . . . . ?
C17 C16 C20 Mn2 -61.8(4) . . . . ?
C18 C19 C20 C16 0.4(6) . . . . ?
Mn2 C19 C20 C16 -62.1(3) . . . . ?
C18 C19 C20 Mn2 62.4(4) . . . . ?
C4 Mn2 C20 C16 163.1(4) . . . . ?
C3 Mn2 C20 C16 -5.2(6) . . . . ?
B1 Mn2 C20 C16 -118.6(4) . . . . ?
C19 Mn2 C20 C16 117.6(5) . . . . ?
C18 Mn2 C20 C16 79.5(4) . . . . ?
C17 Mn2 C20 C16 37.2(4) . . . . ?
Pt2 Mn2 C20 C16 -64.0(4) . . . . ?
Cu1 Mn2 C20 C16 -68.2(4) . . . . ?
C4 Mn2 C20 C19 45.5(4) . . . . ?
C3 Mn2 C20 C19 -122.8(4) . . . . ?
B1 Mn2 C20 C19 123.8(4) . . . . ?
C18 Mn2 C20 C19 -38.1(4) . . . . ?
C16 Mn2 C20 C19 -117.6(5) . . . . ?
C17 Mn2 C20 C19 -80.4(4) . . . . ?
Pt2 Mn2 C20 C19 178.4(3) . . . . ?
Cu1 Mn2 C20 C19 174.2(3) . . . . ?
O1 C1 Pt1 B1 153.6(4) . . . . ?
Mn1 C1 Pt1 B1 -28.54(19) . . . . ?
Cu2 C1 Pt1 B1 79.2(13) . . . . ?
O1 C1 Pt1 P1 -25.4(5) . . . . ?
Mn1 C1 Pt1 P1 152.5(3) . . . . ?
Cu2 C1 Pt1 P1 -99.8(13) . . . . ?
O1 C1 Pt1 Mn1 -177.8(5) . . . . ?
Cu2 C1 Pt1 Mn1 107.7(13) . . . . ?
O1 C1 Pt1 Cu1 104.6(4) . . . . ?
Mn1 C1 Pt1 Cu1 -77.55(16) . . . . ?
Cu2 C1 Pt1 Cu1 30.2(13) . . . . ?
Mn1 B1 Pt1 C1 26.85(18) . . . . ?
Mn2 B1 Pt1 C1 -170.7(4) . . . . ?
Cu1 B1 Pt1 C1 -115.04(19) . . . . ?
Cu2 B1 Pt1 C1 -135.2(10) . . . . ?
Pt2 B1 Pt1 C1 -116.67(18) . . . . ?
Mn1 B1 Pt1 P1 -154.8(5) . . . . ?
Mn2 B1 Pt1 P1 7.6(7) . . . . ?
Cu1 B1 Pt1 P1 63.3(5) . . . . ?
Cu2 B1 Pt1 P1 43.2(10) . . . . ?
Pt2 B1 Pt1 P1 61.7(5) . . . . ?
Mn2 B1 Pt1 Mn1 162.5(5) . . . . ?
Cu1 B1 Pt1 Mn1 -141.9(2) . . . . ?
Cu2 B1 Pt1 Mn1 -162.0(10) . . . . ?
Pt2 B1 Pt1 Mn1 -143.5(2) . . . . ?
Mn1 B1 Pt1 Cu1 141.9(2) . . . . ?
Mn2 B1 Pt1 Cu1 -55.7(3) . . . . ?
Cu2 B1 Pt1 Cu1 -20.1(10) . . . . ?
Pt2 B1 Pt1 Cu1 -1.64(11) . . . . ?
C2 Mn1 Pt1 C1 -76.4(2) . . . . ?
B1 Mn1 Pt1 C1 -141.2(3) . . . . ?
C15 Mn1 Pt1 C1 73.3(3) . . . . ?
C14 Mn1 Pt1 C1 146.1(3) . . . . ?
C13 Mn1 Pt1 C1 144.4(2) . . . . ?
C11 Mn1 Pt1 C1 77.5(2) . . . . ?
C12 Mn1 Pt1 C1 111.0(2) . . . . ?
Cu2 Mn1 Pt1 C1 -117.7(13) . . . . ?
C2 Mn1 Pt1 B1 64.8(2) . . . . ?
C1 Mn1 Pt1 B1 141.2(3) . . . . ?
C15 Mn1 Pt1 B1 -145.5(3) . . . . ?
C14 Mn1 Pt1 B1 -72.6(3) . . . . ?
C13 Mn1 Pt1 B1 -74.4(2) . . . . ?
C11 Mn1 Pt1 B1 -141.3(3) . . . . ?
C12 Mn1 Pt1 B1 -107.8(2) . . . . ?
Cu2 Mn1 Pt1 B1 23.6(13) . . . . ?
C2 Mn1 Pt1 P1 -146.6(5) . . . . ?
C1 Mn1 Pt1 P1 -70.2(5) . . . . ?
B1 Mn1 Pt1 P1 148.6(5) . . . . ?
C15 Mn1 Pt1 P1 3.1(6) . . . . ?
C14 Mn1 Pt1 P1 75.9(6) . . . . ?
C13 Mn1 Pt1 P1 74.2(5) . . . . ?
C11 Mn1 Pt1 P1 7.3(5) . . . . ?
C12 Mn1 Pt1 P1 40.8(5) . . . . ?
Cu2 Mn1 Pt1 P1 172.1(14) . . . . ?
C2 Mn1 Pt1 Cu1 35.60(18) . . . . ?
C1 Mn1 Pt1 Cu1 112.01(19) . . . . ?
B1 Mn1 Pt1 Cu1 -29.2(2) . . . . ?
C15 Mn1 Pt1 Cu1 -174.7(3) . . . . ?
C14 Mn1 Pt1 Cu1 -101.9(3) . . . . ?
C13 Mn1 Pt1 Cu1 -103.63(17) . . . . ?
C11 Mn1 Pt1 Cu1 -170.52(18) . . . . ?
C12 Mn1 Pt1 Cu1 -136.99(18) . . . . ?
Cu2 Mn1 Pt1 Cu1 -5.7(12) . . . . ?
C1 Pt1 P1 C33 61.4(13) . . . . ?
B1 Pt1 P1 C33 -116.7(13) . . . . ?
Mn1 Pt1 P1 C33 114.4(13) . . . . ?
Cu1 Pt1 P1 C33 -68.0(13) . . . . ?
C1 Pt1 P1 C27 -175.6(12) . . . . ?
B1 Pt1 P1 C27 6.4(14) . . . . ?
Mn1 Pt1 P1 C27 -122.6(12) . . . . ?
Cu1 Pt1 P1 C27 55.1(12) . . . . ?
C1 Pt1 P1 C21 -56.6(6) . . . . ?
B1 Pt1 P1 C21 125.4(6) . . . . ?
Mn1 Pt1 P1 C21 -3.6(9) . . . . ?
Cu1 Pt1 P1 C21 174.1(5) . . . . ?
C33 P1 C21 C22 -98.7(15) . . . . ?
C27 P1 C21 C22 154.2(14) . . . . ?
Pt1 P1 C21 C22 31.4(13) . . . . ?
C33 P1 C21 C26 143.4(14) . . . . ?
C27 P1 C21 C26 36.3(16) . . . . ?
Pt1 P1 C21 C26 -86.5(12) . . . . ?
C26 C21 C22 C23 -73.4(17) . . . . ?
P1 C21 C22 C23 165.8(11) . . . . ?
C21 C22 C23 C24 63.7(17) . . . . ?
C22 C23 C24 C25 -50.9(14) . . . . ?
C23 C24 C25 C26 57.8(12) . . . . ?
C22 C21 C26 C25 59.7(15) . . . . ?
P1 C21 C26 C25 -176.8(10) . . . . ?
C24 C25 C26 C21 -58.7(13) . . . . ?
C33 P1 C27 C32 50(2) . . . . ?
C21 P1 C27 C32 155.5(17) . . . . ?
Pt1 P1 C27 C32 -82.5(18) . . . . ?
C33 P1 C27 C28 168(2) . . . . ?
C21 P1 C27 C28 -86(2) . . . . ?
Pt1 P1 C27 C28 36(2) . . . . ?
C32 C27 C28 C29 -59(2) . . . . ?
P1 C27 C28 C29 -179.6(15) . . . . ?
C27 C28 C29 C30 55(2) . . . . ?
C28 C29 C30 C31 -42.7(19) . . . . ?
C29 C30 C31 C32 37(2) . . . . ?
C30 C31 C32 C27 -42(2) . . . . ?
C28 C27 C32 C31 53(3) . . . . ?
P1 C27 C32 C31 173.1(14) . . . . ?
C27 P1 C33 C38 169(2) . . . . ?
C21 P1 C33 C38 59(2) . . . . ?
Pt1 P1 C33 C38 -64(3) . . . . ?
C27 P1 C33 C34 44(3) . . . . ?
C21 P1 C33 C34 -66(2) . . . . ?
Pt1 P1 C33 C34 171.0(15) . . . . ?
C38 C33 C34 C35 60(3) . . . . ?
P1 C33 C34 C35 -175.6(17) . . . . ?
C33 C34 C35 C36 -58(2) . . . . ?
C34 C35 C36 C37 54(2) . . . . ?
C35 C36 C37 C38 -51(2) . . . . ?
C34 C33 C38 C37 -57(3) . . . . ?
P1 C33 C38 C37 175.0(15) . . . . ?
C36 C37 C38 C33 54(3) . . . . ?
Mn1 B1 Cu1 P2 36.0(8) . . . . ?
Mn2 B1 Cu1 P2 -130.3(6) . . . . ?
Cu2 B1 Cu1 P2 88.6(6) . . . . ?
Pt2 B1 Cu1 P2 -108.5(13) . . . . ?
Pt1 B1 Cu1 P2 86.2(6) . . . . ?
Mn1 B1 Cu1 C3 -170.7(4) . . . . ?
Mn2 B1 Cu1 C3 22.96(18) . . . . ?
Cu2 B1 Cu1 C3 -118.2(2) . . . . ?
Pt2 B1 Cu1 C3 44.7(9) . . . . ?
Pt1 B1 Cu1 C3 -120.55(19) . . . . ?
Mn1 B1 Cu1 Mn2 166.3(5) . . . . ?
Cu2 B1 Cu1 Mn2 -141.1(2) . . . . ?
Pt2 B1 Cu1 Mn2 21.8(10) . . . . ?
Pt1 B1 Cu1 Mn2 -143.5(2) . . . . ?
Mn1 B1 Cu1 Pt1 -50.2(3) . . . . ?
Mn2 B1 Cu1 Pt1 143.5(2) . . . . ?
Cu2 B1 Cu1 Pt1 2.39(11) . . . . ?
Pt2 B1 Cu1 Pt1 165.3(10) . . . . ?
O3 C3 Cu1 B1 156.7(4) . . . . ?
Mn2 C3 Cu1 B1 -24.9(2) . . . . ?
Pt2 C3 Cu1 B1 -94.1(12) . . . . ?
O3 C3 Cu1 P2 -36.7(5) . . . . ?
Mn2 C3 Cu1 P2 141.7(3) . . . . ?
Pt2 C3 Cu1 P2 72.5(13) . . . . ?
O3 C3 Cu1 Mn2 -178.4(5) . . . . ?
Pt2 C3 Cu1 Mn2 -69.2(12) . . . . ?
O3 C3 Cu1 Pt1 109.6(4) . . . . ?
Mn2 C3 Cu1 Pt1 -71.99(17) . . . . ?
Pt2 C3 Cu1 Pt1 -141.2(13) . . . . ?
C4 Mn2 Cu1 B1 65.6(3) . . . . ?
C3 Mn2 Cu1 B1 145.3(3) . . . . ?
C19 Mn2 Cu1 B1 -64.4(4) . . . . ?
C18 Mn2 Cu1 B1 -142.8(4) . . . . ?
C20 Mn2 Cu1 B1 -71.2(3) . . . . ?
C16 Mn2 Cu1 B1 -105.9(3) . . . . ?
C17 Mn2 Cu1 B1 -139.6(3) . . . . ?
Pt2 Mn2 Cu1 B1 -149.2(13) . . . . ?
C4 Mn2 Cu1 P2 -151.4(4) . . . . ?
C3 Mn2 Cu1 P2 -71.8(4) . . . . ?
B1 Mn2 Cu1 P2 142.9(5) . . . . ?
C19 Mn2 Cu1 P2 78.5(5) . . . . ?
C18 Mn2 Cu1 P2 0.1(6) . . . . ?
C20 Mn2 Cu1 P2 71.7(4) . . . . ?
C16 Mn2 Cu1 P2 37.0(4) . . . . ?
C17 Mn2 Cu1 P2 3.3(4) . . . . ?
Pt2 Mn2 Cu1 P2 -6.3(11) . . . . ?
C4 Mn2 Cu1 C3 -79.6(2) . . . . ?
B1 Mn2 Cu1 C3 -145.3(3) . . . . ?
C19 Mn2 Cu1 C3 150.3(4) . . . . ?
C18 Mn2 Cu1 C3 71.9(4) . . . . ?
C20 Mn2 Cu1 C3 143.5(2) . . . . ?
C16 Mn2 Cu1 C3 108.8(2) . . . . ?
C17 Mn2 Cu1 C3 75.1(3) . . . . ?
Pt2 Mn2 Cu1 C3 65.5(12) . . . . ?
C4 Mn2 Cu1 Pt1 37.33(18) . . . . ?
C3 Mn2 Cu1 Pt1 116.9(2) . . . . ?
B1 Mn2 Cu1 Pt1 -28.3(2) . . . . ?
C19 Mn2 Cu1 Pt1 -92.7(3) . . . . ?
C18 Mn2 Cu1 Pt1 -171.2(3) . . . . ?
C20 Mn2 Cu1 Pt1 -99.52(17) . . . . ?
C16 Mn2 Cu1 Pt1 -134.22(18) . . . . ?
C17 Mn2 Cu1 Pt1 -167.92(18) . . . . ?
Pt2 Mn2 Cu1 Pt1 -177.5(13) . . . . ?
C1 Pt1 Cu1 B1 73.1(2) . . . . ?
P1 Pt1 Cu1 B1 -150.8(3) . . . . ?
Mn1 Pt1 Cu1 B1 28.18(19) . . . . ?
C1 Pt1 Cu1 P2 -75.0(3) . . . . ?
B1 Pt1 Cu1 P2 -148.2(3) . . . . ?
P1 Pt1 Cu1 P2 61.0(3) . . . . ?
Mn1 Pt1 Cu1 P2 -120.0(2) . . . . ?
C1 Pt1 Cu1 C3 139.6(2) . . . . ?
B1 Pt1 Cu1 C3 66.5(2) . . . . ?
P1 Pt1 Cu1 C3 -84.3(3) . . . . ?
Mn1 Pt1 Cu1 C3 94.71(17) . . . . ?
C1 Pt1 Cu1 Mn2 99.11(16) . . . . ?
B1 Pt1 Cu1 Mn2 26.00(18) . . . . ?
P1 Pt1 Cu1 Mn2 -124.8(2) . . . . ?
Mn1 Pt1 Cu1 Mn2 54.18(8) . . . . ?
B1 Cu1 P2 C53 -22.7(14) . . . . ?
C3 Cu1 P2 C53 -172.0(12) . . . . ?
Mn2 Cu1 P2 C53 -124.5(12) . . . . ?
Pt1 Cu1 P2 C53 45.3(12) . . . . ?
B1 Cu1 P2 C47 100.7(9) . . . . ?
C3 Cu1 P2 C47 -48.6(7) . . . . ?
Mn2 Cu1 P2 C47 -1.1(9) . . . . ?
Pt1 Cu1 P2 C47 168.7(6) . . . . ?
B1 Cu1 P2 C41 -139.6(10) . . . . ?
C3 Cu1 P2 C41 71.1(10) . . . . ?
Mn2 Cu1 P2 C41 118.6(10) . . . . ?
Pt1 Cu1 P2 C41 -71.6(10) . . . . ?
C53 P2 C41 C46 45(2) . . . . ?
C47 P2 C41 C46 -66.5(19) . . . . ?
Cu1 P2 C41 C46 166.0(15) . . . . ?
C53 P2 C41 C42 173(2) . . . . ?
C47 P2 C41 C42 61(2) . . . . ?
Cu1 P2 C41 C42 -66(2) . . . . ?
C46 C41 C42 C43 -58(3) . . . . ?
P2 C41 C42 C43 175.6(15) . . . . ?
C41 C42 C43 C44 45(2) . . . . ?
C42 C43 C44 C45 -48(2) . . . . ?
C43 C44 C45 C46 56(2) . . . . ?
C42 C41 C46 C45 60(2) . . . . ?
P2 C41 C46 C45 -175.4(14) . . . . ?
C44 C45 C46 C41 -61(2) . . . . ?
C53 P2 C47 C52 36(2) . . . . ?
C41 P2 C47 C52 145.1(16) . . . . ?
Cu1 P2 C47 C52 -88.8(16) . . . . ?
C53 P2 C47 C48 161.5(14) . . . . ?
C41 P2 C47 C48 -89.8(15) . . . . ?
Cu1 P2 C47 C48 36.4(14) . . . . ?
C52 C47 C48 C49 -48(2) . . . . ?
P2 C47 C48 C49 178.1(11) . . . . ?
C47 C48 C49 C50 53.0(17) . . . . ?
C48 C49 C50 C51 -51.4(14) . . . . ?
C49 C50 C51 C52 46.7(13) . . . . ?
C48 C47 C52 C51 55(2) . . . . ?
P2 C47 C52 C51 -176.9(13) . . . . ?
C50 C51 C52 C47 -55(2) . . . . ?
C47 P2 C53 C58 161.3(19) . . . . ?
C41 P2 C53 C58 53(2) . . . . ?
Cu1 P2 C53 C58 -70(2) . . . . ?
C47 P2 C53 C54 -84(2) . . . . ?
C41 P2 C53 C54 168(2) . . . . ?
Cu1 P2 C53 C54 45(2) . . . . ?
C58 C53 C54 C55 -61(3) . . . . ?
P2 C53 C54 C55 179.1(16) . . . . ?
C53 C54 C55 C56 58(2) . . . . ?
C54 C55 C56 C57 -53(2) . . . . ?
C55 C56 C57 C58 56(2) . . . . ?
C54 C53 C58 C57 61(3) . . . . ?
P2 C53 C58 C57 178.7(15) . . . . ?
C56 C57 C58 C53 -63(2) . . . . ?
Mn1 B1 Cu2 P11 -130.9(7) . . . . ?
Mn2 B1 Cu2 P11 34.3(9) . . . . ?
Cu1 B1 Cu2 P11 87.4(7) . . . . ?
Pt2 B1 Cu2 P11 85.5(7) . . . . ?
Pt1 B1 Cu2 P11 -113.5(13) . . . . ?
Mn1 B1 Cu2 C1 23.20(18) . . . . ?
Mn2 B1 Cu2 C1 -171.6(4) . . . . ?
Cu1 B1 Cu2 C1 -118.5(2) . . . . ?
Pt2 B1 Cu2 C1 -120.42(19) . . . . ?
Pt1 B1 Cu2 C1 40.6(9) . . . . ?
Mn2 B1 Cu2 Mn1 165.3(5) . . . . ?
Cu1 B1 Cu2 Mn1 -141.7(2) . . . . ?
Pt2 B1 Cu2 Mn1 -143.6(2) . . . . ?
Pt1 B1 Cu2 Mn1 17.4(10) . . . . ?
Mn1 B1 Cu2 Pt2 143.6(2) . . . . ?
Mn2 B1 Cu2 Pt2 -51.1(3) . . . . ?
Cu1 B1 Cu2 Pt2 1.94(11) . . . . ?
Pt1 B1 Cu2 Pt2 161.1(10) . . . . ?
O1 C1 Cu2 B1 155.6(4) . . . . ?
Mn1 C1 Cu2 B1 -25.3(2) . . . . ?
Pt1 C1 Cu2 B1 -96.6(13) . . . . ?
O1 C1 Cu2 P11 -36.6(5) . . . . ?
Mn1 C1 Cu2 P11 142.5(3) . . . . ?
Pt1 C1 Cu2 P11 71.1(13) . . . . ?
O1 C1 Cu2 Mn1 -179.1(5) . . . . ?
Pt1 C1 Cu2 Mn1 -71.4(13) . . . . ?
O1 C1 Cu2 Pt2 108.8(4) . . . . ?
Mn1 C1 Cu2 Pt2 -72.07(18) . . . . ?
Pt1 C1 Cu2 Pt2 -143.4(14) . . . . ?
C2 Mn1 Cu2 B1 65.0(3) . . . . ?
C1 Mn1 Cu2 B1 144.7(3) . . . . ?
C15 Mn1 Cu2 B1 -143.0(4) . . . . ?
C14 Mn1 Cu2 B1 -65.1(4) . . . . ?
C13 Mn1 Cu2 B1 -71.8(3) . . . . ?
C11 Mn1 Cu2 B1 -139.7(3) . . . . ?
C12 Mn1 Cu2 B1 -106.6(3) . . . . ?
Pt1 Mn1 Cu2 B1 -155.3(13) . . . . ?
C2 Mn1 Cu2 P11 -149.5(4) . . . . ?
C1 Mn1 Cu2 P11 -69.8(4) . . . . ?
B1 Mn1 Cu2 P11 145.5(5) . . . . ?
C15 Mn1 Cu2 P11 2.5(6) . . . . ?
C14 Mn1 Cu2 P11 80.5(5) . . . . ?
C13 Mn1 Cu2 P11 73.7(4) . . . . ?
C11 Mn1 Cu2 P11 5.8(5) . . . . ?
C12 Mn1 Cu2 P11 38.9(4) . . . . ?
Pt1 Mn1 Cu2 P11 -9.8(11) . . . . ?
C2 Mn1 Cu2 C1 -79.7(2) . . . . ?
B1 Mn1 Cu2 C1 -144.7(3) . . . . ?
C15 Mn1 Cu2 C1 72.3(4) . . . . ?
C14 Mn1 Cu2 C1 150.3(3) . . . . ?
C13 Mn1 Cu2 C1 143.5(2) . . . . ?
C11 Mn1 Cu2 C1 75.6(3) . . . . ?
C12 Mn1 Cu2 C1 108.7(2) . . . . ?
Pt1 Mn1 Cu2 C1 60.0(13) . . . . ?
C2 Mn1 Cu2 Pt2 36.87(19) . . . . ?
C1 Mn1 Cu2 Pt2 116.6(2) . . . . ?
B1 Mn1 Cu2 Pt2 -28.1(2) . . . . ?
C15 Mn1 Cu2 Pt2 -171.2(3) . . . . ?
C14 Mn1 Cu2 Pt2 -93.2(3) . . . . ?
C13 Mn1 Cu2 Pt2 -99.94(18) . . . . ?
C11 Mn1 Cu2 Pt2 -167.89(18) . . . . ?
C12 Mn1 Cu2 Pt2 -134.69(18) . . . . ?
Pt1 Mn1 Cu2 Pt2 176.6(13) . . . . ?
B1 Cu2 P11 C127 -20.7(15) . . . . ?
C1 Cu2 P11 C127 -171.2(12) . . . . ?
Mn1 Cu2 P11 C127 -125.1(12) . . . . ?
Pt2 Cu2 P11 C127 47.4(12) . . . . ?
B1 Cu2 P11 C121 100.0(9) . . . . ?
C1 Cu2 P11 C121 -50.5(7) . . . . ?
Mn1 Cu2 P11 C121 -4.5(8) . . . . ?
Pt2 Cu2 P11 C121 168.1(6) . . . . ?
B1 Cu2 P11 C133 -138.5(12) . . . . ?
C1 Cu2 P11 C133 71.0(12) . . . . ?
Mn1 Cu2 P11 C133 117.1(12) . . . . ?
Pt2 Cu2 P11 C133 -70.4(12) . . . . ?
C127 P11 C121 C126 29(2) . . . . ?
C133 P11 C121 C126 140.7(18) . . . . ?
Cu2 P11 C121 C126 -92.7(17) . . . . ?
C127 P11 C121 C122 162.0(13) . . . . ?
C133 P11 C121 C122 -86.2(15) . . . . ?
Cu2 P11 C121 C122 40.4(12) . . . . ?
C126 C121 C122 C123 -44.7(17) . . . . ?
P11 C121 C122 C123 177.0(9) . . . . ?
C121 C122 C123 C124 53.1(15) . . . . ?
C122 C123 C124 C125 -56.4(14) . . . . ?
C123 C124 C125 C126 46.9(12) . . . . ?
C122 C121 C126 C125 50(2) . . . . ?
P11 C121 C126 C125 -178.9(12) . . . . ?
C124 C125 C126 C121 -49(2) . . . . ?
C121 P11 C127 C132 162.9(17) . . . . ?
C133 P11 C127 C132 52(2) . . . . ?
Cu2 P11 C127 C132 -71.9(19) . . . . ?
C121 P11 C127 C128 -76(2) . . . . ?
C133 P11 C127 C128 173(2) . . . . ?
Cu2 P11 C127 C128 49(2) . . . . ?
C132 C127 C128 C129 -60(3) . . . . ?
P11 C127 C128 C129 177.9(16) . . . . ?
C127 C128 C129 C130 60(2) . . . . ?
C128 C129 C130 C131 -62.0(16) . . . . ?
C129 C130 C131 C132 64.5(16) . . . . ?
C128 C127 C132 C131 65(2) . . . . ?
P11 C127 C132 C131 -172.9(15) . . . . ?
C130 C131 C132 C127 -69.7(19) . . . . ?
C127 P11 C133 C134 46(3) . . . . ?
C121 P11 C133 C134 -67(2) . . . . ?
Cu2 P11 C133 C134 166.0(18) . . . . ?
C127 P11 C133 C138 174(2) . . . . ?
C121 P11 C133 C138 60(2) . . . . ?
Cu2 P11 C133 C138 -66(2) . . . . ?
C138 C133 C134 C135 58(3) . . . . ?
P11 C133 C134 C135 -171.1(18) . . . . ?
C133 C134 C135 C136 -60(3) . . . . ?
C134 C135 C136 C137 55.9(19) . . . . ?
C135 C136 C137 C138 -56.1(17) . . . . ?
C136 C137 C138 C133 55(2) . . . . ?
C134 C133 C138 C137 -56(3) . . . . ?
P11 C133 C138 C137 171.2(16) . . . . ?
O3 C3 Pt2 B1 154.6(4) . . . . ?
Mn2 C3 Pt2 B1 -28.38(19) . . . . ?
Cu1 C3 Pt2 B1 81.5(13) . . . . ?
O3 C3 Pt2 P12 -24.0(5) . . . . ?
Mn2 C3 Pt2 P12 153.1(3) . . . . ?
Cu1 C3 Pt2 P12 -97.1(13) . . . . ?
O3 C3 Pt2 Mn2 -177.0(5) . . . . ?
Cu1 C3 Pt2 Mn2 109.9(13) . . . . ?
O3 C3 Pt2 Cu2 105.1(4) . . . . ?
Mn2 C3 Pt2 Cu2 -77.82(16) . . . . ?
Cu1 C3 Pt2 Cu2 32.1(12) . . . . ?
Mn1 B1 Pt2 C3 -169.9(4) . . . . ?
Mn2 B1 Pt2 C3 26.75(18) . . . . ?
Cu1 B1 Pt2 C3 -130.8(10) . . . . ?
Cu2 B1 Pt2 C3 -114.33(19) . . . . ?
Pt1 B1 Pt2 C3 -116.47(18) . . . . ?
Mn1 B1 Pt2 P12 7.7(7) . . . . ?
Mn2 B1 Pt2 P12 -155.7(4) . . . . ?
Cu1 B1 Pt2 P12 46.7(10) . . . . ?
Cu2 B1 Pt2 P12 63.2(5) . . . . ?
Pt1 B1 Pt2 P12 61.1(5) . . . . ?
Mn1 B1 Pt2 Mn2 163.4(5) . . . . ?
Cu1 B1 Pt2 Mn2 -157.6(10) . . . . ?
Cu2 B1 Pt2 Mn2 -141.1(2) . . . . ?
Pt1 B1 Pt2 Mn2 -143.2(2) . . . . ?
Mn1 B1 Pt2 Cu2 -55.5(3) . . . . ?
Mn2 B1 Pt2 Cu2 141.1(2) . . . . ?
Cu1 B1 Pt2 Cu2 -16.5(10) . . . . ?
Pt1 B1 Pt2 Cu2 -2.13(11) . . . . ?
C4 Mn2 Pt2 C3 -76.4(2) . . . . ?
B1 Mn2 Pt2 C3 -141.5(3) . . . . ?
C19 Mn2 Pt2 C3 146.3(3) . . . . ?
C18 Mn2 Pt2 C3 73.6(3) . . . . ?
C20 Mn2 Pt2 C3 144.5(2) . . . . ?
C16 Mn2 Pt2 C3 111.1(2) . . . . ?
C17 Mn2 Pt2 C3 77.3(2) . . . . ?
Cu1 Mn2 Pt2 C3 -112.1(13) . . . . ?
C4 Mn2 Pt2 B1 65.1(2) . . . . ?
C3 Mn2 Pt2 B1 141.5(3) . . . . ?
C19 Mn2 Pt2 B1 -72.2(4) . . . . ?
C18 Mn2 Pt2 B1 -144.9(3) . . . . ?
C20 Mn2 Pt2 B1 -74.0(2) . . . . ?
C16 Mn2 Pt2 B1 -107.4(2) . . . . ?
C17 Mn2 Pt2 B1 -141.2(3) . . . . ?
Cu1 Mn2 Pt2 B1 29.4(13) . . . . ?
C4 Mn2 Pt2 P12 -144.8(5) . . . . ?
C3 Mn2 Pt2 P12 -68.4(5) . . . . ?
B1 Mn2 Pt2 P12 150.1(5) . . . . ?
C19 Mn2 Pt2 P12 77.9(5) . . . . ?
C18 Mn2 Pt2 P12 5.2(5) . . . . ?
C20 Mn2 Pt2 P12 76.1(5) . . . . ?
C16 Mn2 Pt2 P12 42.7(5) . . . . ?
C17 Mn2 Pt2 P12 8.9(5) . . . . ?
Cu1 Mn2 Pt2 P12 180(64) . . . . ?
C4 Mn2 Pt2 Cu2 35.20(18) . . . . ?
C3 Mn2 Pt2 Cu2 111.59(19) . . . . ?
B1 Mn2 Pt2 Cu2 -29.9(2) . . . . ?
C19 Mn2 Pt2 Cu2 -102.1(3) . . . . ?
C18 Mn2 Pt2 Cu2 -174.8(3) . . . . ?
C20 Mn2 Pt2 Cu2 -103.91(16) . . . . ?
C16 Mn2 Pt2 Cu2 -137.27(18) . . . . ?
C17 Mn2 Pt2 Cu2 -171.12(18) . . . . ?
Cu1 Mn2 Pt2 Cu2 -0.5(12) . . . . ?
B1 Cu2 Pt2 C3 73.8(2) . . . . ?
P11 Cu2 Pt2 C3 -76.0(3) . . . . ?
C1 Cu2 Pt2 C3 140.0(2) . . . . ?
Mn1 Cu2 Pt2 C3 99.71(16) . . . . ?
P11 Cu2 Pt2 B1 -149.8(3) . . . . ?
C1 Cu2 Pt2 B1 66.2(2) . . . . ?
Mn1 Cu2 Pt2 B1 25.91(18) . . . . ?
B1 Cu2 Pt2 P12 -151.3(3) . . . . ?
P11 Cu2 Pt2 P12 58.9(3) . . . . ?
C1 Cu2 Pt2 P12 -85.1(3) . . . . ?
Mn1 Cu2 Pt2 P12 -125.4(2) . . . . ?
B1 Cu2 Pt2 Mn2 28.72(19) . . . . ?
P11 Cu2 Pt2 Mn2 -121.1(3) . . . . ?
C1 Cu2 Pt2 Mn2 94.94(16) . . . . ?
Mn1 Cu2 Pt2 Mn2 54.63(8) . . . . ?
C3 Pt2 P12 C141 60.5(12) . . . . ?
B1 Pt2 P12 C141 -116.6(12) . . . . ?
Mn2 Pt2 P12 C141 112.3(12) . . . . ?
Cu2 Pt2 P12 C141 -67.7(12) . . . . ?
C3 Pt2 P12 C147 -58.5(7) . . . . ?
B1 Pt2 P12 C147 124.3(7) . . . . ?
Mn2 Pt2 P12 C147 -6.8(9) . . . . ?
Cu2 Pt2 P12 C147 173.2(6) . . . . ?
C3 Pt2 P12 C153 -175.7(11) . . . . ?
B1 Pt2 P12 C153 7.2(13) . . . . ?
Mn2 Pt2 P12 C153 -124.0(12) . . . . ?
Cu2 Pt2 P12 C153 56.0(12) . . . . ?
C147 P12 C141 C142 60(2) . . . . ?
C153 P12 C141 C142 171(2) . . . . ?
Pt2 P12 C141 C142 -63(2) . . . . ?
C147 P12 C141 C146 -67(2) . . . . ?
C153 P12 C141 C146 44(3) . . . . ?
Pt2 P12 C141 C146 170.5(15) . . . . ?
C146 C141 C142 C143 -56(3) . . . . ?
P12 C141 C142 C143 169.4(17) . . . . ?
C141 C142 C143 C144 65(2) . . . . ?
C142 C143 C144 C145 -60.8(17) . . . . ?
C143 C144 C145 C146 57.4(19) . . . . ?
C144 C145 C146 C141 -57(2) . . . . ?
C142 C141 C146 C145 57(3) . . . . ?
P12 C141 C146 C145 -171.1(17) . . . . ?
C141 P12 C147 C148 -94.0(15) . . . . ?
C153 P12 C147 C148 156.4(14) . . . . ?
Pt2 P12 C147 C148 36.1(13) . . . . ?
C141 P12 C147 C152 140.9(14) . . . . ?
C153 P12 C147 C152 31.3(17) . . . . ?
Pt2 P12 C147 C152 -89.0(12) . . . . ?
C152 C147 C148 C149 -66.5(18) . . . . ?
P12 C147 C148 C149 167.5(11) . . . . ?
C147 C148 C149 C150 59.6(15) . . . . ?
C148 C149 C150 C151 -55.6(14) . . . . ?
C149 C150 C151 C152 59.4(13) . . . . ?
C150 C151 C152 C147 -57.3(14) . . . . ?
C148 C147 C152 C151 60.2(17) . . . . ?
P12 C147 C152 C151 -175.9(11) . . . . ?
C141 P12 C153 C158 49(2) . . . . ?
C147 P12 C153 C158 157.5(19) . . . . ?
Pt2 P12 C153 C158 -84(2) . . . . ?
C141 P12 C153 C154 173(2) . . . . ?
C147 P12 C153 C154 -79(2) . . . . ?
Pt2 P12 C153 C154 40(2) . . . . ?
C158 C153 C154 C155 -58(3) . . . . ?
P12 C153 C154 C155 177.9(16) . . . . ?
C153 C154 C155 C156 58(2) . . . . ?
C154 C155 C156 C157 -56(2) . . . . ?
C155 C156 C157 C158 53(2) . . . . ?
C156 C157 C158 C153 -53(2) . . . . ?
C154 C153 C158 C157 57(3) . . . . ?
P12 C153 C158 C157 -178.6(15) . . . . ?

_diffrn_measured_fraction_theta_max 0.998
_diffrn_reflns_theta_full        26.37
_diffrn_measured_fraction_theta_full 0.998
_refine_diff_density_max         1.529
_refine_diff_density_min         -0.818
_refine_diff_density_rms         0.141
####################################################################### 
# 
# This file contains crystal structure data downloaded from the 
# Cambridge Structural Database (CSD) hosted by the Cambridge 
# Crystallographic Data Centre (CCDC).
# 
# Full information about CCDC data access policies and citation 
# guidelines are available at http://www.ccdc.cam.ac.uk/access/V1 
# 
# Audit and citation data items may have been added by the CCDC. 
# Please retain this information to preserve the provenance of 
# this file and to allow appropriate attribution of the data. 
# 
#######################################################################

data_7
_database_code_depnum_ccdc_archive 'CCDC 1420473'
_audit_update_record             
;
2015-08-25 deposited with the CCDC.
2015-10-20 downloaded from the CCDC.
;

_audit_creation_method           SHELXL-97
_chemical_name_systematic        
; 
?
;
_chemical_name_common            
;
?
;
_chemical_melting_point          ?
_chemical_formula_moiety         'C49 H59 B Cu Mn2 N2 O4 P Pt,3( C7 H8)'

_chemical_formula_sum            'C70 H83 B Cu Mn2 N2 O4 P Pt'
_chemical_formula_weight         1426.67

loop_
_atom_type_symbol
_atom_type_description
_atom_type_scat_dispersion_real
_atom_type_scat_dispersion_imag
_atom_type_scat_source
C C 0.0033 0.0016 'International Tables Vol C Tables 4.2.6.8 and 6.1.1.4'
H H 0.0000 0.0000 'International Tables Vol C Tables 4.2.6.8 and 6.1.1.4'
B B 0.0013 0.0007 'International Tables Vol C Tables 4.2.6.8 and 6.1.1.4'
N N 0.0061 0.0033 'International Tables Vol C Tables 4.2.6.8 and 6.1.1.4'
O O 0.0106 0.0060 'International Tables Vol C Tables 4.2.6.8 and 6.1.1.4'
P P 0.1023 0.0942 'International Tables Vol C Tables 4.2.6.8 and 6.1.1.4'
Mn Mn 0.3368 0.7283 'International Tables Vol C Tables 4.2.6.8 and 6.1.1.4'
Cu Cu 0.3201 1.2651 'International Tables Vol C Tables 4.2.6.8 and 6.1.1.4'
Pt Pt -1.7033 8.3905 'International Tables Vol C Tables 4.2.6.8 and 6.1.1.4'

_symmetry_cell_setting           Triclinic
_symmetry_space_group_name_H-M   P-1
_symmetry_space_group_name_Hall  '-P 1'

loop_
_symmetry_equiv_pos_as_xyz
'x, y, z'
'-x, -y, -z'

_cell_length_a                   12.516(2)
_cell_length_b                   13.405(3)
_cell_length_c                   19.099(4)
_cell_angle_alpha                100.262(5)
_cell_angle_beta                 97.963(5)
_cell_angle_gamma                95.107(5)
_cell_volume                     3101.3(10)
_cell_formula_units_Z            2
_cell_measurement_temperature    100(2)
_cell_measurement_reflns_used    9955
_cell_measurement_theta_min      2.38
_cell_measurement_theta_max      26.74

_exptl_crystal_description       block
_exptl_crystal_colour            red
_exptl_crystal_size_max          0.21
_exptl_crystal_size_mid          0.15
_exptl_crystal_size_min          0.08
_exptl_crystal_density_meas      ?
_exptl_crystal_density_diffrn    1.528
_exptl_crystal_density_method    'not measured'
_exptl_crystal_F_000             1452
_exptl_absorpt_coefficient_mu    3.061
_exptl_absorpt_correction_type   multi-scan
_exptl_absorpt_correction_T_min  0.4979
_exptl_absorpt_correction_T_max  0.7454
_exptl_absorpt_process_details   'Sadabs 2008/1 (Brucker 2008)'

_exptl_special_details           
; 
 The crystal was immersed in a film of perfluoropolyether oil, mounted
on a polyimide microloop (MicroMounts of MiTeGen) and transferred to
stream of cold nitrogen (Oxford Cryostream 700). 
;

_diffrn_ambient_temperature      100(2)
_diffrn_radiation_wavelength     0.71073
_diffrn_radiation_type           MoK\a
_diffrn_radiation_source         'rotating anode'
_diffrn_radiation_monochromator  'multi-layer mirror'
_diffrn_measurement_device_type  'Bruker APEX-II CCD'
_diffrn_measurement_method       '\f and \w scans'
_diffrn_detector_area_resol_mean ?
_diffrn_standards_number         ?
_diffrn_standards_interval_count ?
_diffrn_standards_interval_time  ?
_diffrn_standards_decay_%        ?
_diffrn_reflns_number            33414
_diffrn_reflns_av_R_equivalents  0.0524
_diffrn_reflns_av_sigmaI/netI    0.0674
_diffrn_reflns_limit_h_min       -15
_diffrn_reflns_limit_h_max       15
_diffrn_reflns_limit_k_min       -16
_diffrn_reflns_limit_k_max       17
_diffrn_reflns_limit_l_min       -24
_diffrn_reflns_limit_l_max       24
_diffrn_reflns_theta_min         1.55
_diffrn_reflns_theta_max         26.93
_reflns_number_total             13026
_reflns_number_gt                10400
_reflns_threshold_expression     >2sigma(I)

_computing_data_collection       'APEX2 ver. 2010.3 (Bruker AXS)'
_computing_cell_refinement       'Saint+ ver. 7.68A (Bruker AXS)'
_computing_data_reduction        'Saint+ ver. 7.68A (Bruker AXS)'
_computing_structure_solution    'SHELXS-97 (Sheldrick, 1990)'
_computing_structure_refinement  'SHELXL-97 (Sheldrick, 1997)'
_computing_molecular_graphics    'XP ver. 5.1 (Bruker AXS, 1998)'
_computing_publication_material  'SHELXL-97 (Sheldrick, 2008)'

_refine_special_details          
; 
 Refinement of F^2^ against ALL reflections.  The weighted R-factor wR and 
 goodness of fit S are based on F^2^, conventional R-factors R are based 
 on F, with F set to zero for negative F^2^. The threshold expression of 
 F^2^ > 2sigma(F^2^) is used only for calculating R-factors(gt) etc. and is 
 not relevant to the choice of reflections for refinement.  R-factors based 
 on F^2^ are statistically about twice as large as those based on F, and R- 
 factors based on ALL data will be even larger. 
;

_refine_ls_structure_factor_coef Fsqd
_refine_ls_matrix_type           full
_refine_ls_weighting_scheme      calc
_refine_ls_weighting_details     
'calc w=1/[\s^2^(Fo^2^)+(0.0326P)^2^+1.7439P] where P=(Fo^2^+2Fc^2^)/3'
_atom_sites_solution_primary     direct
_atom_sites_solution_secondary   difmap
_atom_sites_solution_hydrogens   geom
_refine_ls_hydrogen_treatment    constr
_refine_ls_extinction_method     none
_refine_ls_extinction_coef       ?
_refine_ls_number_reflns         13026
_refine_ls_number_parameters     753
_refine_ls_number_restraints     60
_refine_ls_R_factor_all          0.0642
_refine_ls_R_factor_gt           0.0410
_refine_ls_wR_factor_ref         0.0913
_refine_ls_wR_factor_gt          0.0839
_refine_ls_goodness_of_fit_ref   1.117
_refine_ls_restrained_S_all      1.114
_refine_ls_shift/su_max          0.002
_refine_ls_shift/su_mean         0.000

loop_
_atom_site_label
_atom_site_type_symbol
_atom_site_fract_x
_atom_site_fract_y
_atom_site_fract_z
_atom_site_U_iso_or_equiv
_atom_site_adp_type
_atom_site_occupancy
_atom_site_symmetry_multiplicity
_atom_site_calc_flag
_atom_site_refinement_flags
_atom_site_disorder_assembly
_atom_site_disorder_group
Pt1 Pt 0.645781(14) 0.197567(13) 0.246243(10) 0.01894(6) Uani 1 1 d . . .
Mn1 Mn 0.79995(5) 0.25892(5) 0.36602(4) 0.01870(15) Uani 1 1 d . . .
P1 P 0.60092(9) 0.26753(8) 0.14382(7) 0.0193(3) Uani 1 1 d . . .
B1 B 0.7018(4) 0.1365(4) 0.3370(3) 0.0189(11) Uani 1 1 d . . .
O1 O 0.9494(3) 0.1101(2) 0.3273(2) 0.0323(8) Uani 1 1 d . . .
C1 C 0.8897(4) 0.1706(3) 0.3424(3) 0.0236(10) Uani 1 1 d . . .
Cu1 Cu 0.68705(4) 0.05201(4) 0.41568(3) 0.02179(13) Uani 1 1 d . . .
Mn2 Mn 0.59738(5) 0.01801(5) 0.28744(4) 0.01919(15) Uani 1 1 d . . .
O2 O 0.4333(3) 0.0602(2) 0.38135(19) 0.0286(8) Uani 1 1 d . . .
C2 C 0.5014(4) 0.0441(3) 0.3461(3) 0.0230(10) Uani 1 1 d . . .
O3 O 0.8402(3) 0.3635(2) 0.24933(18) 0.0275(8) Uani 1 1 d . . .
C3 C 0.7990(4) 0.3072(3) 0.2809(3) 0.0204(10) Uani 1 1 d . . .
O4 O 0.4218(3) 0.0851(2) 0.19407(19) 0.0304(8) Uani 1 1 d . . .
C4 C 0.5111(4) 0.0906(3) 0.2260(3) 0.0231(10) Uani 1 1 d . . .
C11 C 0.7371(4) 0.3903(3) 0.4219(3) 0.0255(11) Uani 1 1 d . . .
H11 H 0.6781 0.4209 0.4011 0.031 Uiso 1 1 calc R . .
C12 C 0.8489(4) 0.4170(3) 0.4190(3) 0.0280(11) Uani 1 1 d . . .
H12 H 0.8775 0.4689 0.3965 0.034 Uiso 1 1 calc R . .
C13 C 0.9091(4) 0.3531(4) 0.4552(3) 0.0278(11) Uani 1 1 d . . .
H13 H 0.9858 0.3536 0.4611 0.033 Uiso 1 1 calc R . .
C14 C 0.8353(4) 0.2873(3) 0.4814(3) 0.0257(11) Uani 1 1 d . . .
H14 H 0.8541 0.2363 0.5081 0.031 Uiso 1 1 calc R . .
C15 C 0.7289(4) 0.3109(3) 0.4608(3) 0.0231(10) Uani 1 1 d . . .
H15 H 0.6637 0.2790 0.4713 0.028 Uiso 1 1 calc R . .
C21 C 0.6480(4) -0.1258(3) 0.3041(3) 0.0273(11) Uani 1 1 d . . .
H21 H 0.6653 -0.1418 0.3506 0.033 Uiso 1 1 calc R . .
C22 C 0.7215(4) -0.0801(3) 0.2658(3) 0.0263(11) Uani 1 1 d . . .
H22 H 0.7970 -0.0605 0.2818 0.032 Uiso 1 1 calc R . .
C23 C 0.6629(4) -0.0688(3) 0.1998(3) 0.0295(11) Uani 1 1 d . . .
H23 H 0.6919 -0.0401 0.1635 0.035 Uiso 1 1 calc R . .
C24 C 0.5529(4) -0.1077(4) 0.1971(3) 0.0368(13) Uani 1 1 d . . .
H24 H 0.4954 -0.1094 0.1586 0.044 Uiso 1 1 calc R . .
C25 C 0.5440(4) -0.1434(3) 0.2611(3) 0.0327(12) Uani 1 1 d . . .
H25 H 0.4794 -0.1739 0.2733 0.039 Uiso 1 1 calc R . .
C31 C 0.4572(3) 0.2396(3) 0.1000(3) 0.0229(10) Uani 1 1 d . . .
H31 H 0.4384 0.1647 0.0969 0.027 Uiso 1 1 calc R . .
C32 C 0.3804(4) 0.2909(3) 0.1467(3) 0.0264(11) Uani 1 1 d . . .
H32A H 0.3887 0.3652 0.1475 0.032 Uiso 1 1 calc R . .
H32B H 0.3992 0.2803 0.1967 0.032 Uiso 1 1 calc R . .
C33 C 0.2623(4) 0.2462(4) 0.1171(3) 0.0301(12) Uani 1 1 d . . .
H33A H 0.2529 0.1729 0.1196 0.036 Uiso 1 1 calc R . .
H33B H 0.2133 0.2815 0.1471 0.036 Uiso 1 1 calc R . .
C34 C 0.2318(4) 0.2585(4) 0.0390(3) 0.0342(13) Uani 1 1 d . . .
H34A H 0.1573 0.2245 0.0199 0.041 Uiso 1 1 calc R . .
H34B H 0.2322 0.3320 0.0374 0.041 Uiso 1 1 calc R . .
C35 C 0.3106(4) 0.2126(4) -0.0083(3) 0.0281(11) Uani 1 1 d . . .
H35A H 0.2921 0.2268 -0.0574 0.034 Uiso 1 1 calc R . .
H35B H 0.3031 0.1377 -0.0119 0.034 Uiso 1 1 calc R . .
C36 C 0.4287(4) 0.2569(4) 0.0226(3) 0.0260(11) Uani 1 1 d . . .
H36A H 0.4782 0.2235 -0.0079 0.031 Uiso 1 1 calc R . .
H36B H 0.4381 0.3310 0.0223 0.031 Uiso 1 1 calc R . .
C41 C 0.6755(4) 0.2145(3) 0.0718(3) 0.0224(10) Uani 1 1 d . . .
H41 H 0.6648 0.2555 0.0330 0.027 Uiso 1 1 calc R . .
C42 C 0.6323(4) 0.1016(3) 0.0377(3) 0.0243(10) Uani 1 1 d . . .
H42A H 0.6415 0.0590 0.0750 0.029 Uiso 1 1 calc R . .
H42B H 0.5538 0.0963 0.0188 0.029 Uiso 1 1 calc R . .
C43 C 0.6933(4) 0.0628(4) -0.0229(3) 0.0283(11) Uani 1 1 d . . .
H43A H 0.6811 0.1037 -0.0610 0.034 Uiso 1 1 calc R . .
H43B H 0.6645 -0.0090 -0.0442 0.034 Uiso 1 1 calc R . .
C44 C 0.8153(4) 0.0692(4) 0.0034(3) 0.0320(12) Uani 1 1 d . . .
H44A H 0.8284 0.0243 0.0389 0.038 Uiso 1 1 calc R . .
H44B H 0.8528 0.0453 -0.0377 0.038 Uiso 1 1 calc R . .
C45 C 0.8603(4) 0.1784(4) 0.0380(3) 0.0323(12) Uani 1 1 d . . .
H45A H 0.8554 0.2214 0.0008 0.039 Uiso 1 1 calc R . .
H45B H 0.9379 0.1808 0.0583 0.039 Uiso 1 1 calc R . .
C46 C 0.7979(4) 0.2211(4) 0.0977(3) 0.0276(11) Uani 1 1 d . . .
H46A H 0.8268 0.2933 0.1171 0.033 Uiso 1 1 calc R . .
H46B H 0.8101 0.1828 0.1373 0.033 Uiso 1 1 calc R . .
C51 C 0.6400(4) 0.4068(3) 0.1553(3) 0.0218(10) Uani 1 1 d . . .
H51 H 0.7211 0.4144 0.1602 0.026 Uiso 1 1 calc R . .
C52 C 0.6035(4) 0.4592(3) 0.0928(3) 0.0279(11) Uani 1 1 d . . .
H52A H 0.5250 0.4660 0.0897 0.033 Uiso 1 1 calc R . .
H52B H 0.6152 0.4172 0.0469 0.033 Uiso 1 1 calc R . .
C53 C 0.6681(4) 0.5651(4) 0.1041(3) 0.0332(12) Uani 1 1 d . . .
H53A H 0.7464 0.5581 0.1056 0.040 Uiso 1 1 calc R . .
H53B H 0.6443 0.5989 0.0635 0.040 Uiso 1 1 calc R . .
C54 C 0.6496(4) 0.6298(4) 0.1749(3) 0.0350(13) Uani 1 1 d . . .
H54A H 0.6950 0.6965 0.1836 0.042 Uiso 1 1 calc R . .
H54B H 0.5725 0.6429 0.1710 0.042 Uiso 1 1 calc R . .
C55 C 0.6774(5) 0.5772(4) 0.2378(3) 0.0359(13) Uani 1 1 d . . .
H55A H 0.6587 0.6184 0.2819 0.043 Uiso 1 1 calc R . .
H55B H 0.7566 0.5729 0.2459 0.043 Uiso 1 1 calc R . .
C56 C 0.6166(4) 0.4697(3) 0.2249(3) 0.0273(11) Uani 1 1 d . . .
H56A H 0.6400 0.4363 0.2657 0.033 Uiso 1 1 calc R . .
H56B H 0.5376 0.4739 0.2217 0.033 Uiso 1 1 calc R . .
C61 C 0.7393(3) 0.0318(3) 0.5109(3) 0.0220(10) Uani 1 1 d . . .
N62 N 0.7256(3) 0.0880(3) 0.5750(2) 0.0226(9) Uani 1 1 d . . .
C63 C 0.7822(4) 0.0552(4) 0.6335(3) 0.0277(11) Uani 1 1 d . . .
H63 H 0.7846 0.0828 0.6831 0.033 Uiso 1 1 calc R . .
C64 C 0.8322(4) -0.0229(4) 0.6051(3) 0.0272(11) Uani 1 1 d . . .
H64 H 0.8769 -0.0621 0.6311 0.033 Uiso 1 1 calc R . .
N65 N 0.8066(3) -0.0362(3) 0.5307(2) 0.0237(9) Uani 1 1 d . . .
C71 C 0.6543(4) 0.1649(3) 0.5828(3) 0.0224(10) Uani 1 1 d . . .
C72 C 0.5519(4) 0.1466(3) 0.5420(3) 0.0250(11) Uani 1 1 d . . .
H72 H 0.5288 0.0823 0.5111 0.030 Uiso 1 1 calc R . .
C73 C 0.4826(4) 0.2223(3) 0.5464(3) 0.0268(11) Uani 1 1 d . . .
H73 H 0.4124 0.2096 0.5180 0.032 Uiso 1 1 calc R . .
C74 C 0.5153(4) 0.3164(4) 0.5921(3) 0.0273(11) Uani 1 1 d . . .
C75 C 0.6180(4) 0.3323(4) 0.6335(3) 0.0302(12) Uani 1 1 d . . .
H75 H 0.6410 0.3960 0.6652 0.036 Uiso 1 1 calc R . .
C76 C 0.6881(4) 0.2572(4) 0.6297(3) 0.0272(11) Uani 1 1 d . . .
H76 H 0.7578 0.2690 0.6587 0.033 Uiso 1 1 calc R . .
C77 C 0.4428(4) 0.4008(4) 0.5933(3) 0.0359(13) Uani 1 1 d . . .
H77A H 0.4653 0.4516 0.6379 0.054 Uiso 1 1 calc R . .
H77B H 0.3673 0.3721 0.5912 0.054 Uiso 1 1 calc R . .
H77C H 0.4486 0.4333 0.5517 0.054 Uiso 1 1 calc R . .
C81 C 0.8467(3) -0.1113(3) 0.4815(3) 0.0243(11) Uani 1 1 d . . .
C82 C 0.8332(4) -0.2129(4) 0.4884(3) 0.0302(12) Uani 1 1 d . . .
H82 H 0.7973 -0.2325 0.5253 0.036 Uiso 1 1 calc R . .
C83 C 0.8727(4) -0.2847(4) 0.4409(3) 0.0313(12) Uani 1 1 d . . .
H83 H 0.8621 -0.3544 0.4451 0.038 Uiso 1 1 calc R . .
C84 C 0.9277(4) -0.2587(4) 0.3872(3) 0.0308(12) Uani 1 1 d . . .
C85 C 0.9394(4) -0.1565(4) 0.3811(3) 0.0306(12) Uani 1 1 d . . .
H85 H 0.9752 -0.1369 0.3441 0.037 Uiso 1 1 calc R . .
C86 C 0.8996(4) -0.0827(4) 0.4282(3) 0.0268(11) Uani 1 1 d . . .
H86 H 0.9088 -0.0131 0.4237 0.032 Uiso 1 1 calc R . .
C87 C 0.9766(4) -0.3370(4) 0.3387(3) 0.0390(14) Uani 1 1 d . . .
H87A H 1.0370 -0.3612 0.3670 0.059 Uiso 1 1 calc R . .
H87B H 1.0035 -0.3063 0.3007 0.059 Uiso 1 1 calc R . .
H87C H 0.9212 -0.3946 0.3169 0.059 Uiso 1 1 calc R . .
C101 C 0.3289(4) 0.3407(4) 0.3677(3) 0.0269(11) Uani 1 1 d . . .
C102 C 0.2545(5) 0.2713(4) 0.3176(3) 0.0393(14) Uani 1 1 d . . .
H102 H 0.2776 0.2115 0.2923 0.047 Uiso 1 1 calc R . .
C103 C 0.1471(5) 0.2887(5) 0.3045(3) 0.0460(15) Uani 1 1 d . . .
H103 H 0.0974 0.2413 0.2694 0.055 Uiso 1 1 calc R . .
C104 C 0.1113(4) 0.3734(4) 0.3411(3) 0.0417(14) Uani 1 1 d . . .
H104 H 0.0372 0.3845 0.3316 0.050 Uiso 1 1 calc R . .
C105 C 0.1835(4) 0.4427(4) 0.3921(3) 0.0340(12) Uani 1 1 d . . .
H105 H 0.1593 0.5014 0.4182 0.041 Uiso 1 1 calc R . .
C106 C 0.2921(4) 0.4257(4) 0.4050(3) 0.0308(12) Uani 1 1 d . . .
H106 H 0.3418 0.4733 0.4400 0.037 Uiso 1 1 calc R . .
C107 C 0.4462(4) 0.3226(4) 0.3803(3) 0.0369(13) Uani 1 1 d . . .
H10A H 0.4806 0.3355 0.3392 0.055 Uiso 1 1 calc R . .
H10B H 0.4510 0.2518 0.3858 0.055 Uiso 1 1 calc R . .
H10C H 0.4836 0.3689 0.4242 0.055 Uiso 1 1 calc R . .
C201 C 0.8632(4) 0.5025(4) 0.8668(3) 0.0390(14) Uani 1 1 d . . .
C202 C 0.7737(4) 0.4686(4) 0.8135(3) 0.0415(14) Uani 1 1 d . . .
H202 H 0.7739 0.4848 0.7671 0.050 Uiso 1 1 calc R . .
C203 C 0.6841(5) 0.4113(5) 0.8273(3) 0.0445(15) Uani 1 1 d . . .
H203 H 0.6232 0.3890 0.7903 0.053 Uiso 1 1 calc R . .
C204 C 0.6826(4) 0.3863(4) 0.8948(3) 0.0408(14) Uani 1 1 d . . .
H204 H 0.6212 0.3466 0.9041 0.049 Uiso 1 1 calc R . .
C205 C 0.7701(4) 0.4193(4) 0.9473(3) 0.0431(14) Uani 1 1 d . . .
H205 H 0.7703 0.4025 0.9935 0.052 Uiso 1 1 calc R . .
C206 C 0.8593(4) 0.4775(4) 0.9332(3) 0.0440(15) Uani 1 1 d . . .
H206 H 0.9193 0.5009 0.9706 0.053 Uiso 1 1 calc R . .
C207 C 0.9606(5) 0.5649(5) 0.8527(4) 0.0571(19) Uani 1 1 d . . .
H20A H 0.9638 0.6354 0.8787 0.086 Uiso 1 1 calc R . .
H20B H 0.9550 0.5640 0.8009 0.086 Uiso 1 1 calc R . .
H20C H 1.0266 0.5361 0.8694 0.086 Uiso 1 1 calc R . .
C301 C 0.0163(9) 0.8099(9) 0.1628(8) 0.0368(18) Uani 0.588(15) 1 d P A 1
C302 C -0.0151(10) 0.9071(8) 0.1700(7) 0.0452(19) Uani 0.588(15) 1 d PU A 1
H302 H -0.0903 0.9150 0.1661 0.054 Uiso 0.588(15) 1 calc PR A 1
C303 C 0.0598(12) 0.9931(8) 0.1826(7) 0.048(2) Uani 0.588(15) 1 d PU A 1
H303 H 0.0365 1.0592 0.1865 0.057 Uiso 0.588(15) 1 calc PR A 1
C304 C 0.1685(11) 0.9816(10) 0.1894(5) 0.0363(18) Uani 0.588(15) 1 d PU A 1
H304 H 0.2206 1.0404 0.1992 0.044 Uiso 0.588(15) 1 calc PR A 1
C305 C 0.2026(8) 0.8880(10) 0.1825(6) 0.038(2) Uani 0.588(15) 1 d PU A 1
H305 H 0.2781 0.8814 0.1868 0.046 Uiso 0.588(15) 1 calc PR A 1
C306 C 0.1283(9) 0.8024(9) 0.1692(7) 0.0411(19) Uani 0.588(15) 1 d PU A 1
H306 H 0.1532 0.7369 0.1643 0.049 Uiso 0.588(15) 1 calc PR A 1
C307 C -0.0635(11) 0.7181(10) 0.1458(11) 0.061(4) Uani 0.588(15) 1 d P A 1
H30A H -0.1237 0.7300 0.1728 0.091 Uiso 0.588(15) 1 calc PR A 1
H30B H -0.0285 0.6602 0.1593 0.091 Uiso 0.588(15) 1 calc PR A 1
H30C H -0.0913 0.7030 0.0940 0.091 Uiso 0.588(15) 1 calc PR A 1
C311 C 0.0208(8) 0.8127(6) 0.1508(7) 0.0368(18) Uani 0.412(15) 1 d PG A 2
C312 C -0.0373(8) 0.8976(8) 0.1564(8) 0.0452(19) Uani 0.412(15) 1 d PGU A 2
H312 H -0.1144 0.8882 0.1472 0.054 Uiso 0.412(15) 1 calc PR A 2
C313 C 0.0183(13) 0.9962(7) 0.1756(7) 0.048(2) Uani 0.412(15) 1 d PGU A 2
H313 H -0.0211 1.0538 0.1794 0.057 Uiso 0.412(15) 1 calc PR A 2
C314 C 0.1320(13) 1.0100(9) 0.1892(6) 0.0363(18) Uani 0.412(15) 1 d PGU A 2
H314 H 0.1697 1.0769 0.2022 0.044 Uiso 0.412(15) 1 calc PR A 2
C315 C 0.1901(8) 0.9251(13) 0.1836(6) 0.038(2) Uani 0.412(15) 1 d PGU A 2
H315 H 0.2672 0.9345 0.1928 0.046 Uiso 0.412(15) 1 calc PR A 2
C316 C 0.1345(8) 0.8265(10) 0.1644(7) 0.0411(19) Uani 0.412(15) 1 d PGU A 2
H316 H 0.1739 0.7689 0.1606 0.049 Uiso 0.412(15) 1 calc PR A 2
C317 C -0.0395(14) 0.7056(7) 0.1300(12) 0.047(7) Uiso 0.412(15) 1 d PG A 2
H31A H -0.0428 0.6805 0.0782 0.070 Uiso 0.412(15) 1 calc PR A 2
H31B H -0.1134 0.7070 0.1413 0.070 Uiso 0.412(15) 1 calc PR A 2
H31C H -0.0013 0.6602 0.1570 0.070 Uiso 0.412(15) 1 calc PR A 2

loop_
_atom_site_aniso_label
_atom_site_aniso_U_11
_atom_site_aniso_U_22
_atom_site_aniso_U_33
_atom_site_aniso_U_23
_atom_site_aniso_U_13
_atom_site_aniso_U_12
Pt1 0.01327(9) 0.02112(9) 0.02338(10) 0.00731(6) 0.00161(7) 0.00305(6)
Mn1 0.0127(3) 0.0208(3) 0.0228(4) 0.0057(3) 0.0011(3) 0.0034(3)
P1 0.0158(6) 0.0187(6) 0.0235(7) 0.0054(5) 0.0016(5) 0.0022(4)
B1 0.012(2) 0.020(2) 0.025(3) 0.002(2) 0.005(2) 0.0033(19)
O1 0.0218(18) 0.0332(19) 0.045(2) 0.0095(16) 0.0079(17) 0.0123(15)
C1 0.016(2) 0.027(2) 0.026(3) 0.007(2) -0.001(2) -0.0016(19)
Cu1 0.0192(3) 0.0238(3) 0.0235(3) 0.0077(2) 0.0011(3) 0.0061(2)
Mn2 0.0158(3) 0.0188(3) 0.0230(4) 0.0051(3) 0.0012(3) 0.0029(3)
O2 0.0191(17) 0.037(2) 0.032(2) 0.0111(15) 0.0069(17) 0.0029(14)
C2 0.016(2) 0.023(2) 0.030(3) 0.011(2) -0.002(2) -0.0002(18)
O3 0.0219(17) 0.0328(19) 0.027(2) 0.0111(15) -0.0015(16) -0.0020(14)
C3 0.019(2) 0.018(2) 0.024(3) 0.0048(18) 0.000(2) 0.0046(17)
O4 0.0164(17) 0.0350(19) 0.040(2) 0.0196(16) -0.0059(16) -0.0023(14)
C4 0.022(2) 0.019(2) 0.030(3) 0.0108(19) 0.006(2) 0.0012(18)
C11 0.024(2) 0.025(2) 0.028(3) 0.0028(19) 0.005(2) 0.0091(19)
C12 0.033(3) 0.020(2) 0.029(3) 0.0003(19) 0.005(2) -0.003(2)
C13 0.021(2) 0.033(3) 0.026(3) 0.001(2) 0.001(2) -0.003(2)
C14 0.028(3) 0.027(2) 0.020(3) 0.0042(19) -0.001(2) 0.0024(19)
C15 0.019(2) 0.029(2) 0.022(3) 0.0035(19) 0.006(2) 0.0018(18)
C21 0.035(3) 0.020(2) 0.030(3) 0.007(2) 0.006(2) 0.008(2)
C22 0.025(3) 0.020(2) 0.034(3) 0.005(2) 0.002(2) 0.0092(19)
C23 0.042(3) 0.024(2) 0.026(3) 0.0017(19) 0.013(3) 0.011(2)
C24 0.033(3) 0.032(3) 0.038(3) -0.006(2) -0.009(3) 0.010(2)
C25 0.027(3) 0.019(2) 0.050(4) 0.001(2) 0.006(3) 0.0007(19)
C31 0.015(2) 0.026(2) 0.028(3) 0.0087(19) -0.001(2) 0.0015(18)
C32 0.024(3) 0.025(2) 0.030(3) 0.008(2) 0.001(2) 0.0051(19)
C33 0.018(2) 0.037(3) 0.036(3) 0.012(2) 0.002(2) 0.004(2)
C34 0.022(3) 0.036(3) 0.043(3) 0.014(2) -0.003(3) -0.001(2)
C35 0.024(3) 0.028(3) 0.029(3) 0.010(2) -0.008(2) -0.001(2)
C36 0.022(2) 0.026(2) 0.029(3) 0.009(2) -0.001(2) -0.0006(19)
C41 0.020(2) 0.026(2) 0.023(3) 0.0068(19) 0.007(2) 0.0041(18)
C42 0.024(2) 0.020(2) 0.028(3) 0.0045(19) 0.002(2) 0.0012(18)
C43 0.031(3) 0.028(3) 0.025(3) 0.004(2) 0.002(2) 0.006(2)
C44 0.031(3) 0.038(3) 0.028(3) 0.003(2) 0.007(2) 0.012(2)
C45 0.025(3) 0.037(3) 0.036(3) 0.006(2) 0.009(2) 0.007(2)
C46 0.018(2) 0.030(3) 0.033(3) 0.003(2) 0.003(2) 0.0007(19)
C51 0.020(2) 0.020(2) 0.026(3) 0.0087(18) 0.002(2) 0.0033(18)
C52 0.031(3) 0.026(3) 0.027(3) 0.007(2) 0.003(2) 0.006(2)
C53 0.042(3) 0.028(3) 0.031(3) 0.011(2) 0.003(3) 0.003(2)
C54 0.039(3) 0.020(2) 0.046(4) 0.008(2) 0.002(3) 0.000(2)
C55 0.040(3) 0.031(3) 0.034(3) 0.000(2) 0.005(3) 0.004(2)
C56 0.027(3) 0.026(3) 0.028(3) 0.004(2) 0.005(2) 0.002(2)
C61 0.015(2) 0.024(2) 0.028(3) 0.0087(19) 0.001(2) -0.0004(17)
N62 0.0173(19) 0.027(2) 0.024(2) 0.0087(16) 0.0003(18) 0.0023(15)
C63 0.021(2) 0.037(3) 0.026(3) 0.013(2) -0.001(2) -0.001(2)
C64 0.018(2) 0.037(3) 0.030(3) 0.017(2) -0.001(2) 0.004(2)
N65 0.0150(19) 0.028(2) 0.028(2) 0.0092(17) -0.0003(18) 0.0038(15)
C71 0.019(2) 0.030(2) 0.021(3) 0.0105(19) 0.005(2) 0.0050(19)
C72 0.021(2) 0.025(2) 0.028(3) 0.0065(19) 0.002(2) -0.0006(19)
C73 0.019(2) 0.030(3) 0.033(3) 0.010(2) 0.004(2) 0.0019(19)
C74 0.027(3) 0.031(3) 0.027(3) 0.008(2) 0.010(2) 0.005(2)
C75 0.033(3) 0.032(3) 0.024(3) 0.002(2) 0.008(2) -0.003(2)
C76 0.023(3) 0.033(3) 0.026(3) 0.007(2) 0.005(2) 0.002(2)
C77 0.037(3) 0.036(3) 0.037(3) 0.005(2) 0.012(3) 0.011(2)
C81 0.013(2) 0.030(3) 0.030(3) 0.011(2) -0.002(2) 0.0050(18)
C82 0.019(2) 0.036(3) 0.039(3) 0.017(2) 0.002(2) 0.004(2)
C83 0.019(2) 0.030(3) 0.045(3) 0.013(2) -0.004(2) 0.004(2)
C84 0.014(2) 0.038(3) 0.037(3) 0.004(2) -0.005(2) 0.007(2)
C85 0.018(2) 0.041(3) 0.034(3) 0.012(2) 0.001(2) 0.003(2)
C86 0.016(2) 0.029(3) 0.037(3) 0.012(2) 0.003(2) 0.0032(19)
C87 0.029(3) 0.041(3) 0.043(4) 0.002(2) -0.001(3) 0.008(2)
C101 0.028(3) 0.027(3) 0.029(3) 0.011(2) 0.008(2) 0.002(2)
C102 0.043(3) 0.035(3) 0.039(3) 0.001(2) 0.017(3) -0.004(2)
C103 0.032(3) 0.063(4) 0.035(4) -0.003(3) 0.009(3) -0.015(3)
C104 0.021(3) 0.056(4) 0.047(4) 0.010(3) 0.010(3) -0.004(2)
C105 0.025(3) 0.043(3) 0.037(3) 0.010(2) 0.009(3) 0.006(2)
C106 0.028(3) 0.032(3) 0.030(3) 0.005(2) 0.001(2) 0.002(2)
C107 0.034(3) 0.038(3) 0.041(3) 0.008(2) 0.009(3) 0.013(2)
C201 0.029(3) 0.037(3) 0.051(4) 0.007(3) 0.009(3) 0.006(2)
C202 0.037(3) 0.047(3) 0.040(4) 0.010(3) 0.004(3) 0.006(3)
C203 0.033(3) 0.060(4) 0.036(4) 0.006(3) 0.000(3) 0.000(3)
C204 0.028(3) 0.047(3) 0.048(4) 0.009(3) 0.007(3) 0.003(2)
C205 0.034(3) 0.058(4) 0.041(4) 0.017(3) 0.005(3) 0.011(3)
C206 0.027(3) 0.052(4) 0.049(4) 0.007(3) -0.004(3) 0.005(3)
C207 0.037(3) 0.049(4) 0.089(6) 0.023(4) 0.011(4) 0.004(3)
C301 0.033(3) 0.047(3) 0.030(5) 0.010(3) 0.006(3) 0.001(3)
C302 0.045(2) 0.046(2) 0.045(2) 0.0086(8) 0.0072(8) 0.0057(7)
C303 0.048(2) 0.048(2) 0.048(2) 0.0092(8) 0.0077(8) 0.0058(7)
C304 0.036(2) 0.0365(19) 0.0360(19) 0.0072(8) 0.0059(8) 0.0041(7)
C305 0.038(2) 0.038(2) 0.038(2) 0.0075(8) 0.0064(8) 0.0040(7)
C306 0.0410(19) 0.041(2) 0.041(2) 0.0077(8) 0.0066(8) 0.0047(7)
C307 0.034(7) 0.054(8) 0.092(13) 0.017(7) 0.003(8) -0.002(6)
C311 0.033(3) 0.047(3) 0.030(5) 0.010(3) 0.006(3) 0.001(3)
C312 0.045(2) 0.046(2) 0.045(2) 0.0086(8) 0.0072(8) 0.0057(7)
C313 0.048(2) 0.048(2) 0.048(2) 0.0092(8) 0.0077(8) 0.0058(7)
C314 0.036(2) 0.0365(19) 0.0360(19) 0.0072(8) 0.0059(8) 0.0041(7)
C315 0.038(2) 0.038(2) 0.038(2) 0.0075(8) 0.0064(8) 0.0040(7)
C316 0.0410(19) 0.041(2) 0.041(2) 0.0077(8) 0.0066(8) 0.0047(7)

_geom_special_details            
; 
 All esds (except the esd in the dihedral angle between two l.s. planes) 
 are estimated using the full covariance matrix.  The cell esds are taken 
 into account individually in the estimation of esds in distances, angles 
 and torsion angles; correlations between esds in cell parameters are only 
 used when they are defined by crystal symmetry.  An approximate (isotropic) 
 treatment of cell esds is used for estimating esds involving l.s. planes. 
;

loop_
_geom_bond_atom_site_label_1
_geom_bond_atom_site_label_2
_geom_bond_distance
_geom_bond_site_symmetry_2
_geom_bond_publ_flag
Pt1 C4 2.059(4) . ?
Pt1 B1 2.106(5) . ?
Pt1 C3 2.253(4) . ?
Pt1 P1 2.3376(12) . ?
Pt1 Mn2 2.7068(8) . ?
Pt1 Mn1 2.7307(8) . ?
Mn1 C1 1.747(5) . ?
Mn1 C3 1.853(5) . ?
Mn1 B1 1.907(5) . ?
Mn1 C14 2.145(5) . ?
Mn1 C13 2.155(5) . ?
Mn1 C15 2.159(5) . ?
Mn1 C11 2.161(5) . ?
Mn1 C12 2.173(4) . ?
P1 C41 1.843(5) . ?
P1 C31 1.851(4) . ?
P1 C51 1.853(4) . ?
B1 Mn2 1.970(5) . ?
B1 Cu1 2.055(5) . ?
O1 C1 1.176(5) . ?
Cu1 C61 1.920(5) . ?
Cu1 Mn2 2.4931(10) . ?
Cu1 C2 2.496(4) . ?
Mn2 C2 1.769(5) . ?
Mn2 C4 1.933(5) . ?
Mn2 C21 2.144(4) . ?
Mn2 C25 2.154(5) . ?
Mn2 C24 2.159(5) . ?
Mn2 C22 2.159(5) . ?
Mn2 C23 2.164(5) . ?
O2 C2 1.169(6) . ?
O3 C3 1.173(5) . ?
O4 C4 1.186(5) . ?
C11 C15 1.406(6) . ?
C11 C12 1.424(7) . ?
C11 H11 0.9500 . ?
C12 C13 1.400(7) . ?
C12 H12 0.9500 . ?
C13 C14 1.423(7) . ?
C13 H13 0.9500 . ?
C14 C15 1.415(6) . ?
C14 H14 0.9500 . ?
C15 H15 0.9500 . ?
C21 C22 1.416(7) . ?
C21 C25 1.416(7) . ?
C21 H21 0.9500 . ?
C22 C23 1.407(7) . ?
C22 H22 0.9500 . ?
C23 C24 1.418(7) . ?
C23 H23 0.9500 . ?
C24 C25 1.404(8) . ?
C24 H24 0.9500 . ?
C25 H25 0.9500 . ?
C31 C32 1.527(7) . ?
C31 C36 1.535(6) . ?
C31 H31 1.0000 . ?
C32 C33 1.534(6) . ?
C32 H32A 0.9900 . ?
C32 H32B 0.9900 . ?
C33 C34 1.528(7) . ?
C33 H33A 0.9900 . ?
C33 H33B 0.9900 . ?
C34 C35 1.524(7) . ?
C34 H34A 0.9900 . ?
C34 H34B 0.9900 . ?
C35 C36 1.537(6) . ?
C35 H35A 0.9900 . ?
C35 H35B 0.9900 . ?
C36 H36A 0.9900 . ?
C36 H36B 0.9900 . ?
C41 C46 1.533(6) . ?
C41 C42 1.553(6) . ?
C41 H41 1.0000 . ?
C42 C43 1.514(7) . ?
C42 H42A 0.9900 . ?
C42 H42B 0.9900 . ?
C43 C44 1.529(7) . ?
C43 H43A 0.9900 . ?
C43 H43B 0.9900 . ?
C44 C45 1.517(7) . ?
C44 H44A 0.9900 . ?
C44 H44B 0.9900 . ?
C45 C46 1.527(7) . ?
C45 H45A 0.9900 . ?
C45 H45B 0.9900 . ?
C46 H46A 0.9900 . ?
C46 H46B 0.9900 . ?
C51 C56 1.522(7) . ?
C51 C52 1.527(6) . ?
C51 H51 1.0000 . ?
C52 C53 1.534(6) . ?
C52 H52A 0.9900 . ?
C52 H52B 0.9900 . ?
C53 C54 1.529(7) . ?
C53 H53A 0.9900 . ?
C53 H53B 0.9900 . ?
C54 C55 1.515(7) . ?
C54 H54A 0.9900 . ?
C54 H54B 0.9900 . ?
C55 C56 1.530(6) . ?
C55 H55A 0.9900 . ?
C55 H55B 0.9900 . ?
C56 H56A 0.9900 . ?
C56 H56B 0.9900 . ?
C61 N62 1.359(6) . ?
C61 N65 1.362(6) . ?
N62 C63 1.397(6) . ?
N62 C71 1.425(6) . ?
C63 C64 1.339(7) . ?
C63 H63 0.9500 . ?
C64 N65 1.389(6) . ?
C64 H64 0.9500 . ?
N65 C81 1.425(6) . ?
C71 C72 1.382(6) . ?
C71 C76 1.385(6) . ?
C72 C73 1.391(6) . ?
C72 H72 0.9500 . ?
C73 C74 1.392(7) . ?
C73 H73 0.9500 . ?
C74 C75 1.391(7) . ?
C74 C77 1.511(7) . ?
C75 C76 1.392(7) . ?
C75 H75 0.9500 . ?
C76 H76 0.9500 . ?
C77 H77A 0.9800 . ?
C77 H77B 0.9800 . ?
C77 H77C 0.9800 . ?
C81 C86 1.379(7) . ?
C81 C82 1.389(6) . ?
C82 C83 1.375(7) . ?
C82 H82 0.9500 . ?
C83 C84 1.390(7) . ?
C83 H83 0.9500 . ?
C84 C85 1.391(7) . ?
C84 C87 1.503(7) . ?
C85 C86 1.389(7) . ?
C85 H85 0.9500 . ?
C86 H86 0.9500 . ?
C87 H87A 0.9800 . ?
C87 H87B 0.9800 . ?
C87 H87C 0.9800 . ?
C101 C106 1.382(7) . ?
C101 C102 1.389(7) . ?
C101 C107 1.502(7) . ?
C102 C103 1.381(8) . ?
C102 H102 0.9500 . ?
C103 C104 1.369(8) . ?
C103 H103 0.9500 . ?
C104 C105 1.384(7) . ?
C104 H104 0.9500 . ?
C105 C106 1.394(7) . ?
C105 H105 0.9500 . ?
C106 H106 0.9500 . ?
C107 H10A 0.9800 . ?
C107 H10B 0.9800 . ?
C107 H10C 0.9800 . ?
C201 C206 1.373(8) . ?
C201 C202 1.389(8) . ?
C201 C207 1.499(8) . ?
C202 C203 1.384(8) . ?
C202 H202 0.9500 . ?
C203 C204 1.392(8) . ?
C203 H203 0.9500 . ?
C204 C205 1.361(8) . ?
C204 H204 0.9500 . ?
C205 C206 1.389(8) . ?
C205 H205 0.9500 . ?
C206 H206 0.9500 . ?
C207 H20A 0.9800 . ?
C207 H20B 0.9800 . ?
C207 H20C 0.9800 . ?
C301 C302 1.384(13) . ?
C301 C306 1.404(13) . ?
C301 C307 1.472(13) . ?
C302 C303 1.383(14) . ?
C302 H302 0.9500 . ?
C303 C304 1.374(14) . ?
C303 H303 0.9500 . ?
C304 C305 1.351(14) . ?
C304 H304 0.9500 . ?
C305 C306 1.374(13) . ?
C305 H305 0.9500 . ?
C306 H306 0.9500 . ?
C307 H30A 0.9800 . ?
C307 H30B 0.9800 . ?
C307 H30C 0.9800 . ?
C311 C316 1.4000 . ?
C311 C312 1.4000 . ?
C311 C317 1.5200 . ?
C312 C313 1.4000 . ?
C312 H312 0.9500 . ?
C313 C314 1.4000 . ?
C313 H313 0.9500 . ?
C314 C315 1.4000 . ?
C314 H314 0.9500 . ?
C315 C316 1.4000 . ?
C315 H315 0.9500 . ?
C316 H316 0.9500 . ?
C317 H31A 0.9800 . ?
C317 H31B 0.9800 . ?
C317 H31C 0.9800 . ?

loop_
_geom_angle_atom_site_label_1
_geom_angle_atom_site_label_2
_geom_angle_atom_site_label_3
_geom_angle
_geom_angle_site_symmetry_1
_geom_angle_site_symmetry_3
_geom_angle_publ_flag
C4 Pt1 B1 88.49(18) . . ?
C4 Pt1 C3 172.95(17) . . ?
B1 Pt1 C3 84.48(17) . . ?
C4 Pt1 P1 95.88(13) . . ?
B1 Pt1 P1 174.51(14) . . ?
C3 Pt1 P1 91.17(12) . . ?
C4 Pt1 Mn2 45.38(13) . . ?
B1 Pt1 Mn2 46.27(13) . . ?
C3 Pt1 Mn2 128.10(11) . . ?
P1 Pt1 Mn2 136.62(3) . . ?
C4 Pt1 Mn1 130.75(13) . . ?
B1 Pt1 Mn1 44.12(13) . . ?
C3 Pt1 Mn1 42.30(12) . . ?
P1 Pt1 Mn1 132.37(3) . . ?
Mn2 Pt1 Mn1 90.34(2) . . ?
C1 Mn1 C3 92.7(2) . . ?
C1 Mn1 B1 79.5(2) . . ?
C3 Mn1 B1 102.5(2) . . ?
C1 Mn1 C14 101.7(2) . . ?
C3 Mn1 C14 149.08(18) . . ?
B1 Mn1 C14 106.9(2) . . ?
C1 Mn1 C13 96.5(2) . . ?
C3 Mn1 C13 113.07(19) . . ?
B1 Mn1 C13 144.4(2) . . ?
C14 Mn1 C13 38.67(18) . . ?
C1 Mn1 C15 135.8(2) . . ?
C3 Mn1 C15 131.19(18) . . ?
B1 Mn1 C15 93.8(2) . . ?
C14 Mn1 C15 38.40(17) . . ?
C13 Mn1 C15 64.39(18) . . ?
C1 Mn1 C11 160.4(2) . . ?
C3 Mn1 C11 94.70(19) . . ?
B1 Mn1 C11 116.4(2) . . ?
C14 Mn1 C11 63.86(18) . . ?
C13 Mn1 C11 63.90(19) . . ?
C15 Mn1 C11 38.00(17) . . ?
C1 Mn1 C12 124.7(2) . . ?
C3 Mn1 C12 85.42(19) . . ?
B1 Mn1 C12 154.6(2) . . ?
C14 Mn1 C12 63.86(18) . . ?
C13 Mn1 C12 37.74(18) . . ?
C15 Mn1 C12 63.99(18) . . ?
C11 Mn1 C12 38.37(18) . . ?
C1 Mn1 Pt1 97.18(15) . . ?
C3 Mn1 Pt1 54.94(13) . . ?
B1 Mn1 Pt1 50.27(16) . . ?
C14 Mn1 Pt1 146.84(13) . . ?
C13 Mn1 Pt1 162.16(14) . . ?
C15 Mn1 Pt1 111.83(12) . . ?
C11 Mn1 Pt1 101.89(13) . . ?
C12 Mn1 Pt1 124.43(13) . . ?
C41 P1 C31 103.1(2) . . ?
C41 P1 C51 102.6(2) . . ?
C31 P1 C51 107.7(2) . . ?
C41 P1 Pt1 110.59(15) . . ?
C31 P1 Pt1 115.84(15) . . ?
C51 P1 Pt1 115.48(15) . . ?
Mn1 B1 Mn2 168.2(3) . . ?
Mn1 B1 Cu1 115.2(3) . . ?
Mn2 B1 Cu1 76.52(17) . . ?
Mn1 B1 Pt1 85.6(2) . . ?
Mn2 B1 Pt1 83.14(19) . . ?
Cu1 B1 Pt1 155.1(3) . . ?
O1 C1 Mn1 178.8(4) . . ?
C61 Cu1 B1 147.57(19) . . ?
C61 Cu1 Mn2 161.21(13) . . ?
B1 Cu1 Mn2 50.21(14) . . ?
C61 Cu1 C2 133.25(18) . . ?
B1 Cu1 C2 73.29(17) . . ?
Mn2 Cu1 C2 41.53(12) . . ?
C2 Mn2 C4 84.7(2) . . ?
C2 Mn2 B1 94.1(2) . . ?
C4 Mn2 B1 96.2(2) . . ?
C2 Mn2 C21 105.0(2) . . ?
C4 Mn2 C21 147.17(19) . . ?
B1 Mn2 C21 113.8(2) . . ?
C2 Mn2 C25 93.7(2) . . ?
C4 Mn2 C25 111.00(19) . . ?
B1 Mn2 C25 152.2(2) . . ?
C21 Mn2 C25 38.47(18) . . ?
C2 Mn2 C24 117.7(2) . . ?
C4 Mn2 C24 83.5(2) . . ?
B1 Mn2 C24 148.0(2) . . ?
C21 Mn2 C24 64.1(2) . . ?
C25 Mn2 C24 38.0(2) . . ?
C2 Mn2 C22 141.8(2) . . ?
C4 Mn2 C22 131.2(2) . . ?
B1 Mn2 C22 94.12(19) . . ?
C21 Mn2 C22 38.42(18) . . ?
C25 Mn2 C22 64.16(18) . . ?
C24 Mn2 C22 63.99(19) . . ?
C2 Mn2 C23 155.6(2) . . ?
C4 Mn2 C23 94.2(2) . . ?
B1 Mn2 C23 110.3(2) . . ?
C21 Mn2 C23 63.96(19) . . ?
C25 Mn2 C23 63.9(2) . . ?
C24 Mn2 C23 38.3(2) . . ?
C22 Mn2 C23 38.00(18) . . ?
C2 Mn2 Cu1 69.32(15) . . ?
C4 Mn2 Cu1 136.19(14) . . ?
B1 Mn2 Cu1 53.27(16) . . ?
C21 Mn2 Cu1 75.59(14) . . ?
C25 Mn2 Cu1 105.51(15) . . ?
C24 Mn2 Cu1 139.57(15) . . ?
C22 Mn2 Cu1 86.32(13) . . ?
C23 Mn2 Cu1 123.78(14) . . ?
C2 Mn2 Pt1 104.32(14) . . ?
C4 Mn2 Pt1 49.29(13) . . ?
B1 Mn2 Pt1 50.59(15) . . ?
C21 Mn2 Pt1 147.65(14) . . ?
C25 Mn2 Pt1 150.47(16) . . ?
C24 Mn2 Pt1 112.52(16) . . ?
C22 Mn2 Pt1 109.64(13) . . ?
C23 Mn2 Pt1 93.10(13) . . ?
Cu1 Mn2 Pt1 102.71(3) . . ?
O2 C2 Mn2 176.1(4) . . ?
O2 C2 Cu1 114.7(3) . . ?
Mn2 C2 Cu1 69.15(15) . . ?
O3 C3 Mn1 147.6(4) . . ?
O3 C3 Pt1 129.5(3) . . ?
Mn1 C3 Pt1 82.76(17) . . ?
O4 C4 Mn2 140.0(3) . . ?
O4 C4 Pt1 134.5(3) . . ?
Mn2 C4 Pt1 85.34(18) . . ?
C15 C11 C12 108.4(4) . . ?
C15 C11 Mn1 70.9(3) . . ?
C12 C11 Mn1 71.3(3) . . ?
C15 C11 H11 125.8 . . ?
C12 C11 H11 125.8 . . ?
Mn1 C11 H11 123.6 . . ?
C13 C12 C11 107.9(4) . . ?
C13 C12 Mn1 70.4(3) . . ?
C11 C12 Mn1 70.4(3) . . ?
C13 C12 H12 126.0 . . ?
C11 C12 H12 126.0 . . ?
Mn1 C12 H12 124.8 . . ?
C12 C13 C14 108.0(4) . . ?
C12 C13 Mn1 71.8(3) . . ?
C14 C13 Mn1 70.3(3) . . ?
C12 C13 H13 126.0 . . ?
C14 C13 H13 126.0 . . ?
Mn1 C13 H13 123.5 . . ?
C15 C14 C13 108.1(4) . . ?
C15 C14 Mn1 71.4(3) . . ?
C13 C14 Mn1 71.0(3) . . ?
C15 C14 H14 125.9 . . ?
C13 C14 H14 125.9 . . ?
Mn1 C14 H14 123.3 . . ?
C11 C15 C14 107.6(4) . . ?
C11 C15 Mn1 71.1(3) . . ?
C14 C15 Mn1 70.3(3) . . ?
C11 C15 H15 126.2 . . ?
C14 C15 H15 126.2 . . ?
Mn1 C15 H15 124.1 . . ?
C22 C21 C25 108.0(4) . . ?
C22 C21 Mn2 71.4(3) . . ?
C25 C21 Mn2 71.1(3) . . ?
C22 C21 H21 126.0 . . ?
C25 C21 H21 126.0 . . ?
Mn2 C21 H21 123.1 . . ?
C23 C22 C21 107.8(4) . . ?
C23 C22 Mn2 71.2(3) . . ?
C21 C22 Mn2 70.2(3) . . ?
C23 C22 H22 126.1 . . ?
C21 C22 H22 126.1 . . ?
Mn2 C22 H22 124.1 . . ?
C22 C23 C24 108.1(5) . . ?
C22 C23 Mn2 70.8(3) . . ?
C24 C23 Mn2 70.7(3) . . ?
C22 C23 H23 125.9 . . ?
C24 C23 H23 125.9 . . ?
Mn2 C23 H23 124.2 . . ?
C25 C24 C23 108.0(5) . . ?
C25 C24 Mn2 70.8(3) . . ?
C23 C24 Mn2 71.0(3) . . ?
C25 C24 H24 126.0 . . ?
C23 C24 H24 126.0 . . ?
Mn2 C24 H24 123.8 . . ?
C24 C25 C21 108.0(5) . . ?
C24 C25 Mn2 71.2(3) . . ?
C21 C25 Mn2 70.4(3) . . ?
C24 C25 H25 126.0 . . ?
C21 C25 H25 126.0 . . ?
Mn2 C25 H25 124.1 . . ?
C32 C31 C36 109.5(4) . . ?
C32 C31 P1 112.4(3) . . ?
C36 C31 P1 118.3(3) . . ?
C32 C31 H31 105.2 . . ?
C36 C31 H31 105.2 . . ?
P1 C31 H31 105.2 . . ?
C31 C32 C33 110.4(4) . . ?
C31 C32 H32A 109.6 . . ?
C33 C32 H32A 109.6 . . ?
C31 C32 H32B 109.6 . . ?
C33 C32 H32B 109.6 . . ?
H32A C32 H32B 108.1 . . ?
C34 C33 C32 110.8(4) . . ?
C34 C33 H33A 109.5 . . ?
C32 C33 H33A 109.5 . . ?
C34 C33 H33B 109.5 . . ?
C32 C33 H33B 109.5 . . ?
H33A C33 H33B 108.1 . . ?
C35 C34 C33 111.5(4) . . ?
C35 C34 H34A 109.3 . . ?
C33 C34 H34A 109.3 . . ?
C35 C34 H34B 109.3 . . ?
C33 C34 H34B 109.3 . . ?
H34A C34 H34B 108.0 . . ?
C34 C35 C36 111.4(4) . . ?
C34 C35 H35A 109.4 . . ?
C36 C35 H35A 109.4 . . ?
C34 C35 H35B 109.4 . . ?
C36 C35 H35B 109.4 . . ?
H35A C35 H35B 108.0 . . ?
C31 C36 C35 110.1(4) . . ?
C31 C36 H36A 109.6 . . ?
C35 C36 H36A 109.6 . . ?
C31 C36 H36B 109.6 . . ?
C35 C36 H36B 109.6 . . ?
H36A C36 H36B 108.2 . . ?
C46 C41 C42 108.5(4) . . ?
C46 C41 P1 112.7(3) . . ?
C42 C41 P1 112.3(3) . . ?
C46 C41 H41 107.7 . . ?
C42 C41 H41 107.7 . . ?
P1 C41 H41 107.7 . . ?
C43 C42 C41 110.3(4) . . ?
C43 C42 H42A 109.6 . . ?
C41 C42 H42A 109.6 . . ?
C43 C42 H42B 109.6 . . ?
C41 C42 H42B 109.6 . . ?
H42A C42 H42B 108.1 . . ?
C42 C43 C44 111.8(4) . . ?
C42 C43 H43A 109.3 . . ?
C44 C43 H43A 109.3 . . ?
C42 C43 H43B 109.3 . . ?
C44 C43 H43B 109.3 . . ?
H43A C43 H43B 107.9 . . ?
C45 C44 C43 110.0(4) . . ?
C45 C44 H44A 109.7 . . ?
C43 C44 H44A 109.7 . . ?
C45 C44 H44B 109.7 . . ?
C43 C44 H44B 109.7 . . ?
H44A C44 H44B 108.2 . . ?
C44 C45 C46 111.3(4) . . ?
C44 C45 H45A 109.4 . . ?
C46 C45 H45A 109.4 . . ?
C44 C45 H45B 109.4 . . ?
C46 C45 H45B 109.4 . . ?
H45A C45 H45B 108.0 . . ?
C45 C46 C41 112.9(4) . . ?
C45 C46 H46A 109.0 . . ?
C41 C46 H46A 109.0 . . ?
C45 C46 H46B 109.0 . . ?
C41 C46 H46B 109.0 . . ?
H46A C46 H46B 107.8 . . ?
C56 C51 C52 109.1(4) . . ?
C56 C51 P1 114.7(3) . . ?
C52 C51 P1 118.2(3) . . ?
C56 C51 H51 104.4 . . ?
C52 C51 H51 104.4 . . ?
P1 C51 H51 104.4 . . ?
C51 C52 C53 109.9(4) . . ?
C51 C52 H52A 109.7 . . ?
C53 C52 H52A 109.7 . . ?
C51 C52 H52B 109.7 . . ?
C53 C52 H52B 109.7 . . ?
H52A C52 H52B 108.2 . . ?
C54 C53 C52 109.5(4) . . ?
C54 C53 H53A 109.8 . . ?
C52 C53 H53A 109.8 . . ?
C54 C53 H53B 109.8 . . ?
C52 C53 H53B 109.8 . . ?
H53A C53 H53B 108.2 . . ?
C55 C54 C53 111.5(4) . . ?
C55 C54 H54A 109.3 . . ?
C53 C54 H54A 109.3 . . ?
C55 C54 H54B 109.3 . . ?
C53 C54 H54B 109.3 . . ?
H54A C54 H54B 108.0 . . ?
C54 C55 C56 112.0(4) . . ?
C54 C55 H55A 109.2 . . ?
C56 C55 H55A 109.2 . . ?
C54 C55 H55B 109.2 . . ?
C56 C55 H55B 109.2 . . ?
H55A C55 H55B 107.9 . . ?
C51 C56 C55 109.9(4) . . ?
C51 C56 H56A 109.7 . . ?
C55 C56 H56A 109.7 . . ?
C51 C56 H56B 109.7 . . ?
C55 C56 H56B 109.7 . . ?
H56A C56 H56B 108.2 . . ?
N62 C61 N65 103.3(4) . . ?
N62 C61 Cu1 128.1(3) . . ?
N65 C61 Cu1 128.4(4) . . ?
C61 N62 C63 112.1(4) . . ?
C61 N62 C71 124.5(4) . . ?
C63 N62 C71 123.2(4) . . ?
C64 C63 N62 105.9(4) . . ?
C64 C63 H63 127.0 . . ?
N62 C63 H63 127.0 . . ?
C63 C64 N65 107.3(4) . . ?
C63 C64 H64 126.4 . . ?
N65 C64 H64 126.4 . . ?
C61 N65 C64 111.5(4) . . ?
C61 N65 C81 124.6(4) . . ?
C64 N65 C81 124.0(4) . . ?
C72 C71 C76 120.7(4) . . ?
C72 C71 N62 119.0(4) . . ?
C76 C71 N62 120.3(4) . . ?
C71 C72 C73 120.0(4) . . ?
C71 C72 H72 120.0 . . ?
C73 C72 H72 120.0 . . ?
C72 C73 C74 120.4(4) . . ?
C72 C73 H73 119.8 . . ?
C74 C73 H73 119.8 . . ?
C75 C74 C73 118.5(4) . . ?
C75 C74 C77 121.1(4) . . ?
C73 C74 C77 120.4(4) . . ?
C74 C75 C76 121.6(5) . . ?
C74 C75 H75 119.2 . . ?
C76 C75 H75 119.2 . . ?
C71 C76 C75 118.7(5) . . ?
C71 C76 H76 120.7 . . ?
C75 C76 H76 120.7 . . ?
C74 C77 H77A 109.5 . . ?
C74 C77 H77B 109.5 . . ?
H77A C77 H77B 109.5 . . ?
C74 C77 H77C 109.5 . . ?
H77A C77 H77C 109.5 . . ?
H77B C77 H77C 109.5 . . ?
C86 C81 C82 120.5(5) . . ?
C86 C81 N65 120.0(4) . . ?
C82 C81 N65 119.4(4) . . ?
C83 C82 C81 119.0(5) . . ?
C83 C82 H82 120.5 . . ?
C81 C82 H82 120.5 . . ?
C82 C83 C84 122.1(5) . . ?
C82 C83 H83 119.0 . . ?
C84 C83 H83 119.0 . . ?
C83 C84 C85 117.7(5) . . ?
C83 C84 C87 121.5(5) . . ?
C85 C84 C87 120.8(5) . . ?
C86 C85 C84 121.2(5) . . ?
C86 C85 H85 119.4 . . ?
C84 C85 H85 119.4 . . ?
C81 C86 C85 119.5(5) . . ?
C81 C86 H86 120.3 . . ?
C85 C86 H86 120.3 . . ?
C84 C87 H87A 109.5 . . ?
C84 C87 H87B 109.5 . . ?
H87A C87 H87B 109.5 . . ?
C84 C87 H87C 109.5 . . ?
H87A C87 H87C 109.5 . . ?
H87B C87 H87C 109.5 . . ?
C106 C101 C102 118.4(5) . . ?
C106 C101 C107 121.5(5) . . ?
C102 C101 C107 120.1(5) . . ?
C103 C102 C101 120.4(5) . . ?
C103 C102 H102 119.8 . . ?
C101 C102 H102 119.8 . . ?
C104 C103 C102 121.0(5) . . ?
C104 C103 H103 119.5 . . ?
C102 C103 H103 119.5 . . ?
C103 C104 C105 119.7(5) . . ?
C103 C104 H104 120.2 . . ?
C105 C104 H104 120.2 . . ?
C104 C105 C106 119.4(5) . . ?
C104 C105 H105 120.3 . . ?
C106 C105 H105 120.3 . . ?
C101 C106 C105 121.2(5) . . ?
C101 C106 H106 119.4 . . ?
C105 C106 H106 119.4 . . ?
C101 C107 H10A 109.5 . . ?
C101 C107 H10B 109.5 . . ?
H10A C107 H10B 109.5 . . ?
C101 C107 H10C 109.5 . . ?
H10A C107 H10C 109.5 . . ?
H10B C107 H10C 109.5 . . ?
C206 C201 C202 117.7(5) . . ?
C206 C201 C207 121.1(6) . . ?
C202 C201 C207 121.2(6) . . ?
C203 C202 C201 120.7(6) . . ?
C203 C202 H202 119.7 . . ?
C201 C202 H202 119.7 . . ?
C202 C203 C204 120.5(5) . . ?
C202 C203 H203 119.8 . . ?
C204 C203 H203 119.8 . . ?
C205 C204 C203 119.1(5) . . ?
C205 C204 H204 120.4 . . ?
C203 C204 H204 120.4 . . ?
C204 C205 C206 120.1(6) . . ?
C204 C205 H205 120.0 . . ?
C206 C205 H205 120.0 . . ?
C201 C206 C205 122.0(5) . . ?
C201 C206 H206 119.0 . . ?
C205 C206 H206 119.0 . . ?
C201 C207 H20A 109.5 . . ?
C201 C207 H20B 109.5 . . ?
H20A C207 H20B 109.5 . . ?
C201 C207 H20C 109.5 . . ?
H20A C207 H20C 109.5 . . ?
H20B C207 H20C 109.5 . . ?
C302 C301 C306 116.9(9) . . ?
C302 C301 C307 121.9(10) . . ?
C306 C301 C307 121.2(10) . . ?
C303 C302 C301 121.8(10) . . ?
C303 C302 H302 119.1 . . ?
C301 C302 H302 119.1 . . ?
C304 C303 C302 119.0(10) . . ?
C304 C303 H303 120.5 . . ?
C302 C303 H303 120.5 . . ?
C305 C304 C303 121.1(9) . . ?
C305 C304 H304 119.5 . . ?
C303 C304 H304 119.5 . . ?
C304 C305 C306 120.1(10) . . ?
C304 C305 H305 119.9 . . ?
C306 C305 H305 119.9 . . ?
C305 C306 C301 121.1(10) . . ?
C305 C306 H306 119.4 . . ?
C301 C306 H306 119.4 . . ?
C316 C311 C312 120.0 . . ?
C316 C311 C317 120.0 . . ?
C312 C311 C317 120.0 . . ?
C313 C312 C311 120.0 . . ?
C313 C312 H312 120.0 . . ?
C311 C312 H312 120.0 . . ?
C312 C313 C314 120.0 . . ?
C312 C313 H313 120.0 . . ?
C314 C313 H313 120.0 . . ?
C315 C314 C313 120.0 . . ?
C315 C314 H314 120.0 . . ?
C313 C314 H314 120.0 . . ?
C314 C315 C316 120.0 . . ?
C314 C315 H315 120.0 . . ?
C316 C315 H315 120.0 . . ?
C311 C316 C315 120.0 . . ?
C311 C316 H316 120.0 . . ?
C315 C316 H316 120.0 . . ?
C311 C317 H31A 109.5 . . ?
C311 C317 H31B 109.5 . . ?
H31A C317 H31B 109.5 . . ?
C311 C317 H31C 109.5 . . ?
H31A C317 H31C 109.5 . . ?
H31B C317 H31C 109.5 . . ?

loop_
_geom_torsion_atom_site_label_1
_geom_torsion_atom_site_label_2
_geom_torsion_atom_site_label_3
_geom_torsion_atom_site_label_4
_geom_torsion
_geom_torsion_site_symmetry_1
_geom_torsion_site_symmetry_2
_geom_torsion_site_symmetry_3
_geom_torsion_site_symmetry_4
_geom_torsion_publ_flag
C4 Pt1 Mn1 C1 90.1(2) . . . . ?
B1 Pt1 Mn1 C1 69.9(2) . . . . ?
C3 Pt1 Mn1 C1 -88.2(2) . . . . ?
P1 Pt1 Mn1 C1 -104.22(16) . . . . ?
Mn2 Pt1 Mn1 C1 67.36(15) . . . . ?
C4 Pt1 Mn1 C3 178.3(2) . . . . ?
B1 Pt1 Mn1 C3 158.1(3) . . . . ?
P1 Pt1 Mn1 C3 -16.02(17) . . . . ?
Mn2 Pt1 Mn1 C3 155.55(17) . . . . ?
C4 Pt1 Mn1 B1 20.2(3) . . . . ?
C3 Pt1 Mn1 B1 -158.1(3) . . . . ?
P1 Pt1 Mn1 B1 -174.1(2) . . . . ?
Mn2 Pt1 Mn1 B1 -2.5(2) . . . . ?
C4 Pt1 Mn1 C14 -34.3(3) . . . . ?
B1 Pt1 Mn1 C14 -54.6(3) . . . . ?
C3 Pt1 Mn1 C14 147.3(3) . . . . ?
P1 Pt1 Mn1 C14 131.3(2) . . . . ?
Mn2 Pt1 Mn1 C14 -57.1(2) . . . . ?
C4 Pt1 Mn1 C13 -129.9(5) . . . . ?
B1 Pt1 Mn1 C13 -150.1(5) . . . . ?
C3 Pt1 Mn1 C13 51.8(5) . . . . ?
P1 Pt1 Mn1 C13 35.8(5) . . . . ?
Mn2 Pt1 Mn1 C13 -152.6(4) . . . . ?
C4 Pt1 Mn1 C15 -55.9(2) . . . . ?
B1 Pt1 Mn1 C15 -76.1(2) . . . . ?
C3 Pt1 Mn1 C15 125.8(2) . . . . ?
P1 Pt1 Mn1 C15 109.82(14) . . . . ?
Mn2 Pt1 Mn1 C15 -78.61(13) . . . . ?
C4 Pt1 Mn1 C11 -94.3(2) . . . . ?
B1 Pt1 Mn1 C11 -114.5(2) . . . . ?
C3 Pt1 Mn1 C11 87.4(2) . . . . ?
P1 Pt1 Mn1 C11 71.37(14) . . . . ?
Mn2 Pt1 Mn1 C11 -117.06(13) . . . . ?
C4 Pt1 Mn1 C12 -128.5(2) . . . . ?
B1 Pt1 Mn1 C12 -148.7(3) . . . . ?
C3 Pt1 Mn1 C12 53.2(2) . . . . ?
P1 Pt1 Mn1 C12 37.17(18) . . . . ?
Mn2 Pt1 Mn1 C12 -151.26(17) . . . . ?
C4 Pt1 P1 C41 -98.9(2) . . . . ?
C3 Pt1 P1 C41 81.30(19) . . . . ?
Mn2 Pt1 P1 C41 -75.67(16) . . . . ?
Mn1 Pt1 P1 C41 92.01(15) . . . . ?
C4 Pt1 P1 C31 18.0(2) . . . . ?
C3 Pt1 P1 C31 -161.8(2) . . . . ?
Mn2 Pt1 P1 C31 41.18(19) . . . . ?
Mn1 Pt1 P1 C31 -151.14(17) . . . . ?
C4 Pt1 P1 C51 145.2(2) . . . . ?
C3 Pt1 P1 C51 -34.6(2) . . . . ?
Mn2 Pt1 P1 C51 168.38(16) . . . . ?
Mn1 Pt1 P1 C51 -23.94(18) . . . . ?
C1 Mn1 B1 Mn2 -91.3(14) . . . . ?
C3 Mn1 B1 Mn2 -0.9(15) . . . . ?
C14 Mn1 B1 Mn2 169.5(14) . . . . ?
C13 Mn1 B1 Mn2 -177.9(12) . . . . ?
C15 Mn1 B1 Mn2 132.8(14) . . . . ?
C11 Mn1 B1 Mn2 100.8(14) . . . . ?
C12 Mn1 B1 Mn2 105.2(14) . . . . ?
Pt1 Mn1 B1 Mn2 17.3(13) . . . . ?
C1 Mn1 B1 Cu1 85.5(3) . . . . ?
C3 Mn1 B1 Cu1 175.9(2) . . . . ?
C14 Mn1 B1 Cu1 -13.6(3) . . . . ?
C13 Mn1 B1 Cu1 -1.1(5) . . . . ?
C15 Mn1 B1 Cu1 -50.4(3) . . . . ?
C11 Mn1 B1 Cu1 -82.3(3) . . . . ?
C12 Mn1 B1 Cu1 -78.0(5) . . . . ?
Pt1 Mn1 B1 Cu1 -165.9(3) . . . . ?
C1 Mn1 B1 Pt1 -108.6(2) . . . . ?
C3 Mn1 B1 Pt1 -18.2(2) . . . . ?
C14 Mn1 B1 Pt1 152.23(17) . . . . ?
C13 Mn1 B1 Pt1 164.8(3) . . . . ?
C15 Mn1 B1 Pt1 115.45(17) . . . . ?
C11 Mn1 B1 Pt1 83.5(2) . . . . ?
C12 Mn1 B1 Pt1 87.9(5) . . . . ?
C4 Pt1 B1 Mn1 -164.8(2) . . . . ?
C3 Pt1 B1 Mn1 14.62(18) . . . . ?
Mn2 Pt1 B1 Mn1 176.5(3) . . . . ?
C4 Pt1 B1 Mn2 18.69(19) . . . . ?
C3 Pt1 B1 Mn2 -161.88(19) . . . . ?
Mn1 Pt1 B1 Mn2 -176.5(3) . . . . ?
C4 Pt1 B1 Cu1 -16.5(6) . . . . ?
C3 Pt1 B1 Cu1 163.0(7) . . . . ?
Mn2 Pt1 B1 Cu1 -35.2(5) . . . . ?
Mn1 Pt1 B1 Cu1 148.3(8) . . . . ?
Mn1 B1 Cu1 C61 -8.7(5) . . . . ?
Mn2 B1 Cu1 C61 170.6(3) . . . . ?
Pt1 B1 Cu1 C61 -153.4(5) . . . . ?
Mn1 B1 Cu1 Mn2 -179.3(3) . . . . ?
Pt1 B1 Cu1 Mn2 36.0(5) . . . . ?
Mn1 B1 Cu1 C2 140.8(3) . . . . ?
Mn2 B1 Cu1 C2 -39.90(15) . . . . ?
Pt1 B1 Cu1 C2 -3.9(6) . . . . ?
Mn1 B1 Mn2 C2 -122.6(14) . . . . ?
Cu1 B1 Mn2 C2 60.35(18) . . . . ?
Pt1 B1 Mn2 C2 -105.22(19) . . . . ?
Mn1 B1 Mn2 C4 -37.5(14) . . . . ?
Cu1 B1 Mn2 C4 145.50(18) . . . . ?
Pt1 B1 Mn2 C4 -20.1(2) . . . . ?
Mn1 B1 Mn2 C21 129.0(14) . . . . ?
Cu1 B1 Mn2 C21 -48.1(2) . . . . ?
Pt1 B1 Mn2 C21 146.37(17) . . . . ?
Mn1 B1 Mn2 C25 131.5(13) . . . . ?
Cu1 B1 Mn2 C25 -45.5(5) . . . . ?
Pt1 B1 Mn2 C25 148.9(4) . . . . ?
Mn1 B1 Mn2 C24 50.3(16) . . . . ?
Cu1 B1 Mn2 C24 -126.7(3) . . . . ?
Pt1 B1 Mn2 C24 67.7(4) . . . . ?
Mn1 B1 Mn2 C22 94.7(14) . . . . ?
Cu1 B1 Mn2 C22 -82.29(18) . . . . ?
Pt1 B1 Mn2 C22 112.14(18) . . . . ?
Mn1 B1 Mn2 C23 59.4(15) . . . . ?
Cu1 B1 Mn2 C23 -117.65(18) . . . . ?
Pt1 B1 Mn2 C23 76.8(2) . . . . ?
Mn1 B1 Mn2 Cu1 177.0(15) . . . . ?
Pt1 B1 Mn2 Cu1 -165.6(2) . . . . ?
Mn1 B1 Mn2 Pt1 -17.4(13) . . . . ?
Cu1 B1 Mn2 Pt1 165.6(2) . . . . ?
C61 Cu1 Mn2 C2 83.7(5) . . . . ?
B1 Cu1 Mn2 C2 -112.1(2) . . . . ?
C61 Cu1 Mn2 C4 141.3(5) . . . . ?
B1 Cu1 Mn2 C4 -54.4(3) . . . . ?
C2 Cu1 Mn2 C4 57.7(2) . . . . ?
C61 Cu1 Mn2 B1 -164.3(5) . . . . ?
C2 Cu1 Mn2 B1 112.1(2) . . . . ?
C61 Cu1 Mn2 C21 -28.9(5) . . . . ?
B1 Cu1 Mn2 C21 135.4(2) . . . . ?
C2 Cu1 Mn2 C21 -112.6(2) . . . . ?
C61 Cu1 Mn2 C25 -4.4(5) . . . . ?
B1 Cu1 Mn2 C25 159.8(2) . . . . ?
C2 Cu1 Mn2 C25 -88.1(2) . . . . ?
C61 Cu1 Mn2 C24 -25.2(5) . . . . ?
B1 Cu1 Mn2 C24 139.1(3) . . . . ?
C2 Cu1 Mn2 C24 -108.8(3) . . . . ?
C61 Cu1 Mn2 C22 -66.3(5) . . . . ?
B1 Cu1 Mn2 C22 97.9(2) . . . . ?
C2 Cu1 Mn2 C22 -150.0(2) . . . . ?
C61 Cu1 Mn2 C23 -73.1(5) . . . . ?
B1 Cu1 Mn2 C23 91.2(2) . . . . ?
C2 Cu1 Mn2 C23 -156.7(2) . . . . ?
C61 Cu1 Mn2 Pt1 -175.6(4) . . . . ?
B1 Cu1 Mn2 Pt1 -11.38(18) . . . . ?
C2 Cu1 Mn2 Pt1 100.71(15) . . . . ?
C4 Pt1 Mn2 C2 -69.9(2) . . . . ?
B1 Pt1 Mn2 C2 83.4(2) . . . . ?
C3 Pt1 Mn2 C2 106.6(2) . . . . ?
P1 Pt1 Mn2 C2 -103.24(16) . . . . ?
Mn1 Pt1 Mn2 C2 85.83(15) . . . . ?
B1 Pt1 Mn2 C4 153.2(3) . . . . ?
C3 Pt1 Mn2 C4 176.4(2) . . . . ?
P1 Pt1 Mn2 C4 -33.4(2) . . . . ?
Mn1 Pt1 Mn2 C4 155.69(19) . . . . ?
C4 Pt1 Mn2 B1 -153.2(3) . . . . ?
C3 Pt1 Mn2 B1 23.2(2) . . . . ?
P1 Pt1 Mn2 B1 173.4(2) . . . . ?
Mn1 Pt1 Mn2 B1 2.44(19) . . . . ?
C4 Pt1 Mn2 C21 135.5(3) . . . . ?
B1 Pt1 Mn2 C21 -71.3(3) . . . . ?
C3 Pt1 Mn2 C21 -48.1(3) . . . . ?
P1 Pt1 Mn2 C21 102.1(3) . . . . ?
Mn1 Pt1 Mn2 C21 -68.8(3) . . . . ?
C4 Pt1 Mn2 C25 56.0(3) . . . . ?
B1 Pt1 Mn2 C25 -150.8(3) . . . . ?
C3 Pt1 Mn2 C25 -127.6(3) . . . . ?
P1 Pt1 Mn2 C25 22.6(3) . . . . ?
Mn1 Pt1 Mn2 C25 -148.4(3) . . . . ?
C4 Pt1 Mn2 C24 58.8(2) . . . . ?
B1 Pt1 Mn2 C24 -147.9(2) . . . . ?
C3 Pt1 Mn2 C24 -124.8(2) . . . . ?
P1 Pt1 Mn2 C24 25.44(16) . . . . ?
Mn1 Pt1 Mn2 C24 -145.49(16) . . . . ?
C4 Pt1 Mn2 C22 128.0(2) . . . . ?
B1 Pt1 Mn2 C22 -78.8(2) . . . . ?
C3 Pt1 Mn2 C22 -55.6(2) . . . . ?
P1 Pt1 Mn2 C22 94.58(15) . . . . ?
Mn1 Pt1 Mn2 C22 -76.35(14) . . . . ?
C4 Pt1 Mn2 C23 92.9(2) . . . . ?
B1 Pt1 Mn2 C23 -113.9(2) . . . . ?
C3 Pt1 Mn2 C23 -90.7(2) . . . . ?
P1 Pt1 Mn2 C23 59.52(15) . . . . ?
Mn1 Pt1 Mn2 C23 -111.41(14) . . . . ?
C4 Pt1 Mn2 Cu1 -141.4(2) . . . . ?
B1 Pt1 Mn2 Cu1 11.81(19) . . . . ?
C3 Pt1 Mn2 Cu1 34.98(16) . . . . ?
P1 Pt1 Mn2 Cu1 -174.81(5) . . . . ?
Mn1 Pt1 Mn2 Cu1 14.25(3) . . . . ?
C4 Mn2 C2 Cu1 -144.03(15) . . . . ?
B1 Mn2 C2 Cu1 -48.12(16) . . . . ?
C21 Mn2 C2 Cu1 67.86(16) . . . . ?
C25 Mn2 C2 Cu1 105.20(15) . . . . ?
C24 Mn2 C2 Cu1 136.12(18) . . . . ?
C22 Mn2 C2 Cu1 53.8(3) . . . . ?
C23 Mn2 C2 Cu1 127.3(4) . . . . ?
Pt1 Mn2 C2 Cu1 -98.42(6) . . . . ?
C61 Cu1 C2 O2 25.8(4) . . . . ?
B1 Cu1 C2 O2 -132.2(4) . . . . ?
Mn2 Cu1 C2 O2 179.7(4) . . . . ?
C61 Cu1 C2 Mn2 -153.9(2) . . . . ?
B1 Cu1 C2 Mn2 48.02(18) . . . . ?
C1 Mn1 C3 O3 -86.1(7) . . . . ?
B1 Mn1 C3 O3 -165.9(7) . . . . ?
C14 Mn1 C3 O3 32.1(9) . . . . ?
C13 Mn1 C3 O3 12.2(8) . . . . ?
C15 Mn1 C3 O3 87.6(7) . . . . ?
C11 Mn1 C3 O3 75.8(7) . . . . ?
C12 Mn1 C3 O3 38.5(7) . . . . ?
Pt1 Mn1 C3 O3 177.0(8) . . . . ?
C1 Mn1 C3 Pt1 96.91(17) . . . . ?
B1 Mn1 C3 Pt1 17.1(2) . . . . ?
C14 Mn1 C3 Pt1 -144.9(3) . . . . ?
C13 Mn1 C3 Pt1 -164.83(16) . . . . ?
C15 Mn1 C3 Pt1 -89.4(2) . . . . ?
C11 Mn1 C3 Pt1 -101.24(16) . . . . ?
C12 Mn1 C3 Pt1 -138.51(17) . . . . ?
B1 Pt1 C3 O3 166.9(5) . . . . ?
P1 Pt1 C3 O3 -9.7(4) . . . . ?
Mn2 Pt1 C3 O3 150.3(4) . . . . ?
Mn1 Pt1 C3 O3 -177.9(6) . . . . ?
B1 Pt1 C3 Mn1 -15.13(18) . . . . ?
P1 Pt1 C3 Mn1 168.23(12) . . . . ?
Mn2 Pt1 C3 Mn1 -31.7(2) . . . . ?
C2 Mn2 C4 O4 -61.5(6) . . . . ?
B1 Mn2 C4 O4 -155.1(6) . . . . ?
C21 Mn2 C4 O4 48.2(8) . . . . ?
C25 Mn2 C4 O4 30.4(7) . . . . ?
C24 Mn2 C4 O4 57.1(6) . . . . ?
C22 Mn2 C4 O4 103.9(6) . . . . ?
C23 Mn2 C4 O4 94.0(6) . . . . ?
Cu1 Mn2 C4 O4 -114.1(6) . . . . ?
Pt1 Mn2 C4 O4 -175.6(7) . . . . ?
C2 Mn2 C4 Pt1 114.00(19) . . . . ?
B1 Mn2 C4 Pt1 20.5(2) . . . . ?
C21 Mn2 C4 Pt1 -136.2(3) . . . . ?
C25 Mn2 C4 Pt1 -154.05(18) . . . . ?
C24 Mn2 C4 Pt1 -127.3(2) . . . . ?
C22 Mn2 C4 Pt1 -80.6(2) . . . . ?
C23 Mn2 C4 Pt1 -90.46(19) . . . . ?
Cu1 Mn2 C4 Pt1 61.5(2) . . . . ?
B1 Pt1 C4 O4 157.0(6) . . . . ?
P1 Pt1 C4 O4 -26.3(5) . . . . ?
Mn2 Pt1 C4 O4 176.0(7) . . . . ?
Mn1 Pt1 C4 O4 143.1(5) . . . . ?
B1 Pt1 C4 Mn2 -18.99(19) . . . . ?
P1 Pt1 C4 Mn2 157.68(13) . . . . ?
Mn1 Pt1 C4 Mn2 -32.9(2) . . . . ?
C1 Mn1 C11 C15 -82.8(7) . . . . ?
C3 Mn1 C11 C15 165.5(3) . . . . ?
B1 Mn1 C11 C15 59.0(3) . . . . ?
C14 Mn1 C11 C15 -37.8(3) . . . . ?
C13 Mn1 C11 C15 -81.1(3) . . . . ?
C12 Mn1 C11 C15 -118.0(4) . . . . ?
Pt1 Mn1 C11 C15 110.3(3) . . . . ?
C1 Mn1 C11 C12 35.2(7) . . . . ?
C3 Mn1 C11 C12 -76.5(3) . . . . ?
B1 Mn1 C11 C12 177.0(3) . . . . ?
C14 Mn1 C11 C12 80.2(3) . . . . ?
C13 Mn1 C11 C12 36.9(3) . . . . ?
C15 Mn1 C11 C12 118.0(4) . . . . ?
Pt1 Mn1 C11 C12 -131.7(3) . . . . ?
C15 C11 C12 C13 0.9(6) . . . . ?
Mn1 C11 C12 C13 -60.7(3) . . . . ?
C15 C11 C12 Mn1 61.6(3) . . . . ?
C1 Mn1 C12 C13 -48.2(4) . . . . ?
C3 Mn1 C12 C13 -138.2(3) . . . . ?
B1 Mn1 C12 C13 112.0(5) . . . . ?
C14 Mn1 C12 C13 38.1(3) . . . . ?
C15 Mn1 C12 C13 81.1(3) . . . . ?
C11 Mn1 C12 C13 118.3(4) . . . . ?
Pt1 Mn1 C12 C13 -179.3(2) . . . . ?
C1 Mn1 C12 C11 -166.4(3) . . . . ?
C3 Mn1 C12 C11 103.5(3) . . . . ?
B1 Mn1 C12 C11 -6.3(6) . . . . ?
C14 Mn1 C12 C11 -80.2(3) . . . . ?
C13 Mn1 C12 C11 -118.3(4) . . . . ?
C15 Mn1 C12 C11 -37.2(3) . . . . ?
Pt1 Mn1 C12 C11 62.4(3) . . . . ?
C11 C12 C13 C14 -0.7(6) . . . . ?
Mn1 C12 C13 C14 -61.3(3) . . . . ?
C11 C12 C13 Mn1 60.7(3) . . . . ?
C1 Mn1 C13 C12 141.9(3) . . . . ?
C3 Mn1 C13 C12 46.2(3) . . . . ?
B1 Mn1 C13 C12 -137.0(4) . . . . ?
C14 Mn1 C13 C12 -117.5(4) . . . . ?
C15 Mn1 C13 C12 -79.9(3) . . . . ?
C11 Mn1 C13 C12 -37.5(3) . . . . ?
Pt1 Mn1 C13 C12 1.8(6) . . . . ?
C1 Mn1 C13 C14 -100.5(3) . . . . ?
C3 Mn1 C13 C14 163.8(3) . . . . ?
B1 Mn1 C13 C14 -19.5(5) . . . . ?
C15 Mn1 C13 C14 37.6(3) . . . . ?
C11 Mn1 C13 C14 80.0(3) . . . . ?
C12 Mn1 C13 C14 117.5(4) . . . . ?
Pt1 Mn1 C13 C14 119.4(4) . . . . ?
C12 C13 C14 C15 0.2(6) . . . . ?
Mn1 C13 C14 C15 -62.1(3) . . . . ?
C12 C13 C14 Mn1 62.3(3) . . . . ?
C1 Mn1 C14 C15 -156.6(3) . . . . ?
C3 Mn1 C14 C15 87.5(4) . . . . ?
B1 Mn1 C14 C15 -74.1(3) . . . . ?
C13 Mn1 C14 C15 117.6(4) . . . . ?
C11 Mn1 C14 C15 37.4(3) . . . . ?
C12 Mn1 C14 C15 80.4(3) . . . . ?
Pt1 Mn1 C14 C15 -33.2(4) . . . . ?
C1 Mn1 C14 C13 85.9(3) . . . . ?
C3 Mn1 C14 C13 -30.1(5) . . . . ?
B1 Mn1 C14 C13 168.3(3) . . . . ?
C15 Mn1 C14 C13 -117.6(4) . . . . ?
C11 Mn1 C14 C13 -80.1(3) . . . . ?
C12 Mn1 C14 C13 -37.2(3) . . . . ?
Pt1 Mn1 C14 C13 -150.8(2) . . . . ?
C12 C11 C15 C14 -0.7(6) . . . . ?
Mn1 C11 C15 C14 61.1(3) . . . . ?
C12 C11 C15 Mn1 -61.8(3) . . . . ?
C13 C14 C15 C11 0.3(5) . . . . ?
Mn1 C14 C15 C11 -61.6(3) . . . . ?
C13 C14 C15 Mn1 61.9(3) . . . . ?
C1 Mn1 C15 C11 151.5(3) . . . . ?
C3 Mn1 C15 C11 -19.4(4) . . . . ?
B1 Mn1 C15 C11 -129.7(3) . . . . ?
C14 Mn1 C15 C11 117.6(4) . . . . ?
C13 Mn1 C15 C11 79.7(3) . . . . ?
C12 Mn1 C15 C11 37.6(3) . . . . ?
Pt1 Mn1 C15 C11 -81.2(3) . . . . ?
C1 Mn1 C15 C14 34.0(4) . . . . ?
C3 Mn1 C15 C14 -137.0(3) . . . . ?
B1 Mn1 C15 C14 112.7(3) . . . . ?
C13 Mn1 C15 C14 -37.9(3) . . . . ?
C11 Mn1 C15 C14 -117.6(4) . . . . ?
C12 Mn1 C15 C14 -80.0(3) . . . . ?
Pt1 Mn1 C15 C14 161.2(2) . . . . ?
C2 Mn2 C21 C22 -166.0(3) . . . . ?
C4 Mn2 C21 C22 90.0(4) . . . . ?
B1 Mn2 C21 C22 -64.6(3) . . . . ?
C25 Mn2 C21 C22 117.3(4) . . . . ?
C24 Mn2 C21 C22 80.1(3) . . . . ?
C23 Mn2 C21 C22 37.3(3) . . . . ?
Cu1 Mn2 C21 C22 -102.5(3) . . . . ?
Pt1 Mn2 C21 C22 -11.5(4) . . . . ?
C2 Mn2 C21 C25 76.6(3) . . . . ?
C4 Mn2 C21 C25 -27.4(5) . . . . ?
B1 Mn2 C21 C25 178.1(3) . . . . ?
C24 Mn2 C21 C25 -37.2(3) . . . . ?
C22 Mn2 C21 C25 -117.3(4) . . . . ?
C23 Mn2 C21 C25 -80.0(3) . . . . ?
Cu1 Mn2 C21 C25 140.1(3) . . . . ?
Pt1 Mn2 C21 C25 -128.8(3) . . . . ?
C25 C21 C22 C23 0.5(5) . . . . ?
Mn2 C21 C22 C23 -61.6(3) . . . . ?
C25 C21 C22 Mn2 62.1(3) . . . . ?
C2 Mn2 C22 C23 140.0(3) . . . . ?
C4 Mn2 C22 C23 -16.1(4) . . . . ?
B1 Mn2 C22 C23 -118.1(3) . . . . ?
C21 Mn2 C22 C23 117.8(4) . . . . ?
C25 Mn2 C22 C23 79.9(3) . . . . ?
C24 Mn2 C22 C23 37.5(3) . . . . ?
Cu1 Mn2 C22 C23 -170.9(3) . . . . ?
Pt1 Mn2 C22 C23 -68.7(3) . . . . ?
C2 Mn2 C22 C21 22.2(5) . . . . ?
C4 Mn2 C22 C21 -133.9(3) . . . . ?
B1 Mn2 C22 C21 124.1(3) . . . . ?
C25 Mn2 C22 C21 -37.9(3) . . . . ?
C24 Mn2 C22 C21 -80.3(3) . . . . ?
C23 Mn2 C22 C21 -117.8(4) . . . . ?
Cu1 Mn2 C22 C21 71.3(3) . . . . ?
Pt1 Mn2 C22 C21 173.5(2) . . . . ?
C21 C22 C23 C24 -0.1(5) . . . . ?
Mn2 C22 C23 C24 -61.1(3) . . . . ?
C21 C22 C23 Mn2 61.0(3) . . . . ?
C2 Mn2 C23 C22 -105.5(5) . . . . ?
C4 Mn2 C23 C22 167.9(3) . . . . ?
B1 Mn2 C23 C22 69.6(3) . . . . ?
C21 Mn2 C23 C22 -37.7(3) . . . . ?
C25 Mn2 C23 C22 -80.8(3) . . . . ?
C24 Mn2 C23 C22 -118.1(4) . . . . ?
Cu1 Mn2 C23 C22 11.0(3) . . . . ?
Pt1 Mn2 C23 C22 118.5(3) . . . . ?
C2 Mn2 C23 C24 12.6(6) . . . . ?
C4 Mn2 C23 C24 -74.0(3) . . . . ?
B1 Mn2 C23 C24 -172.2(3) . . . . ?
C21 Mn2 C23 C24 80.4(3) . . . . ?
C25 Mn2 C23 C24 37.4(3) . . . . ?
C22 Mn2 C23 C24 118.1(4) . . . . ?
Cu1 Mn2 C23 C24 129.1(3) . . . . ?
Pt1 Mn2 C23 C24 -123.4(3) . . . . ?
C22 C23 C24 C25 -0.3(5) . . . . ?
Mn2 C23 C24 C25 -61.5(4) . . . . ?
C22 C23 C24 Mn2 61.2(3) . . . . ?
C2 Mn2 C24 C25 -56.4(4) . . . . ?
C4 Mn2 C24 C25 -137.0(3) . . . . ?
B1 Mn2 C24 C25 131.6(4) . . . . ?
C21 Mn2 C24 C25 37.7(3) . . . . ?
C22 Mn2 C24 C25 80.6(3) . . . . ?
C23 Mn2 C24 C25 117.8(4) . . . . ?
Cu1 Mn2 C24 C25 33.7(4) . . . . ?
Pt1 Mn2 C24 C25 -177.7(3) . . . . ?
C2 Mn2 C24 C23 -174.2(3) . . . . ?
C4 Mn2 C24 C23 105.3(3) . . . . ?
B1 Mn2 C24 C23 13.8(5) . . . . ?
C21 Mn2 C24 C23 -80.1(3) . . . . ?
C25 Mn2 C24 C23 -117.8(4) . . . . ?
C22 Mn2 C24 C23 -37.2(3) . . . . ?
Cu1 Mn2 C24 C23 -84.1(4) . . . . ?
Pt1 Mn2 C24 C23 64.5(3) . . . . ?
C23 C24 C25 C21 0.6(6) . . . . ?
Mn2 C24 C25 C21 -61.1(3) . . . . ?
C23 C24 C25 Mn2 61.6(3) . . . . ?
C22 C21 C25 C24 -0.7(5) . . . . ?
Mn2 C21 C25 C24 61.6(3) . . . . ?
C22 C21 C25 Mn2 -62.2(3) . . . . ?
C2 Mn2 C25 C24 132.4(3) . . . . ?
C4 Mn2 C25 C24 46.6(4) . . . . ?
B1 Mn2 C25 C24 -121.7(5) . . . . ?
C21 Mn2 C25 C24 -117.9(5) . . . . ?
C22 Mn2 C25 C24 -80.1(3) . . . . ?
C23 Mn2 C25 C24 -37.7(3) . . . . ?
Cu1 Mn2 C25 C24 -158.1(3) . . . . ?
Pt1 Mn2 C25 C24 4.3(5) . . . . ?
C2 Mn2 C25 C21 -109.7(3) . . . . ?
C4 Mn2 C25 C21 164.5(3) . . . . ?
B1 Mn2 C25 C21 -3.7(6) . . . . ?
C24 Mn2 C25 C21 117.9(5) . . . . ?
C22 Mn2 C25 C21 37.8(3) . . . . ?
C23 Mn2 C25 C21 80.3(3) . . . . ?
Cu1 Mn2 C25 C21 -40.1(3) . . . . ?
Pt1 Mn2 C25 C21 122.2(3) . . . . ?
C41 P1 C31 C32 -171.6(3) . . . . ?
C51 P1 C31 C32 -63.6(4) . . . . ?
Pt1 P1 C31 C32 67.4(3) . . . . ?
C41 P1 C31 C36 -42.5(4) . . . . ?
C51 P1 C31 C36 65.6(4) . . . . ?
Pt1 P1 C31 C36 -163.4(3) . . . . ?
C36 C31 C32 C33 59.8(5) . . . . ?
P1 C31 C32 C33 -166.6(3) . . . . ?
C31 C32 C33 C34 -57.5(5) . . . . ?
C32 C33 C34 C35 54.6(5) . . . . ?
C33 C34 C35 C36 -54.5(5) . . . . ?
C32 C31 C36 C35 -59.1(5) . . . . ?
P1 C31 C36 C35 170.4(3) . . . . ?
C34 C35 C36 C31 56.7(5) . . . . ?
C31 P1 C41 C46 -175.4(3) . . . . ?
C51 P1 C41 C46 72.8(4) . . . . ?
Pt1 P1 C41 C46 -50.9(3) . . . . ?
C31 P1 C41 C42 -52.5(4) . . . . ?
C51 P1 C41 C42 -164.3(3) . . . . ?
Pt1 P1 C41 C42 72.0(3) . . . . ?
C46 C41 C42 C43 -56.9(5) . . . . ?
P1 C41 C42 C43 177.9(3) . . . . ?
C41 C42 C43 C44 59.3(5) . . . . ?
C42 C43 C44 C45 -57.5(5) . . . . ?
C43 C44 C45 C46 54.5(6) . . . . ?
C44 C45 C46 C41 -55.7(5) . . . . ?
C42 C41 C46 C45 55.7(5) . . . . ?
P1 C41 C46 C45 -179.3(3) . . . . ?
C41 P1 C51 C56 -163.8(3) . . . . ?
C31 P1 C51 C56 87.8(4) . . . . ?
Pt1 P1 C51 C56 -43.4(4) . . . . ?
C41 P1 C51 C52 65.4(4) . . . . ?
C31 P1 C51 C52 -43.0(4) . . . . ?
Pt1 P1 C51 C52 -174.2(3) . . . . ?
C56 C51 C52 C53 61.9(5) . . . . ?
P1 C51 C52 C53 -164.7(3) . . . . ?
C51 C52 C53 C54 -59.5(5) . . . . ?
C52 C53 C54 C55 55.4(6) . . . . ?
C53 C54 C55 C56 -54.2(6) . . . . ?
C52 C51 C56 C55 -59.4(5) . . . . ?
P1 C51 C56 C55 165.5(3) . . . . ?
C54 C55 C56 C51 56.1(6) . . . . ?
B1 Cu1 C61 N62 73.8(6) . . . . ?
Mn2 Cu1 C61 N62 -129.0(4) . . . . ?
C2 Cu1 C61 N62 -64.3(5) . . . . ?
B1 Cu1 C61 N65 -99.9(5) . . . . ?
Mn2 Cu1 C61 N65 57.2(7) . . . . ?
C2 Cu1 C61 N65 122.0(4) . . . . ?
N65 C61 N62 C63 -0.5(5) . . . . ?
Cu1 C61 N62 C63 -175.5(3) . . . . ?
N65 C61 N62 C71 -175.0(4) . . . . ?
Cu1 C61 N62 C71 10.0(6) . . . . ?
C61 N62 C63 C64 0.0(5) . . . . ?
C71 N62 C63 C64 174.6(4) . . . . ?
N62 C63 C64 N65 0.5(5) . . . . ?
N62 C61 N65 C64 0.8(5) . . . . ?
Cu1 C61 N65 C64 175.8(3) . . . . ?
N62 C61 N65 C81 -178.7(4) . . . . ?
Cu1 C61 N65 C81 -3.8(6) . . . . ?
C63 C64 N65 C61 -0.8(5) . . . . ?
C63 C64 N65 C81 178.7(4) . . . . ?
C61 N62 C71 C72 42.8(6) . . . . ?
C63 N62 C71 C72 -131.1(5) . . . . ?
C61 N62 C71 C76 -136.2(5) . . . . ?
C63 N62 C71 C76 49.9(6) . . . . ?
C76 C71 C72 C73 1.7(7) . . . . ?
N62 C71 C72 C73 -177.2(4) . . . . ?
C71 C72 C73 C74 -0.5(7) . . . . ?
C72 C73 C74 C75 -0.6(7) . . . . ?
C72 C73 C74 C77 176.2(5) . . . . ?
C73 C74 C75 C76 0.6(7) . . . . ?
C77 C74 C75 C76 -176.2(5) . . . . ?
C72 C71 C76 C75 -1.7(7) . . . . ?
N62 C71 C76 C75 177.2(4) . . . . ?
C74 C75 C76 C71 0.6(7) . . . . ?
C61 N65 C81 C86 53.8(6) . . . . ?
C64 N65 C81 C86 -125.7(5) . . . . ?
C61 N65 C81 C82 -127.1(5) . . . . ?
C64 N65 C81 C82 53.5(6) . . . . ?
C86 C81 C82 C83 -0.5(7) . . . . ?
N65 C81 C82 C83 -179.6(4) . . . . ?
C81 C82 C83 C84 1.3(7) . . . . ?
C82 C83 C84 C85 -1.8(7) . . . . ?
C82 C83 C84 C87 176.1(4) . . . . ?
C83 C84 C85 C86 1.4(7) . . . . ?
C87 C84 C85 C86 -176.5(4) . . . . ?
C82 C81 C86 C85 0.1(7) . . . . ?
N65 C81 C86 C85 179.3(4) . . . . ?
C84 C85 C86 C81 -0.6(7) . . . . ?
C106 C101 C102 C103 1.7(8) . . . . ?
C107 C101 C102 C103 -178.4(5) . . . . ?
C101 C102 C103 C104 -1.2(9) . . . . ?
C102 C103 C104 C105 0.1(9) . . . . ?
C103 C104 C105 C106 0.5(9) . . . . ?
C102 C101 C106 C105 -1.1(8) . . . . ?
C107 C101 C106 C105 179.0(5) . . . . ?
C104 C105 C106 C101 0.0(8) . . . . ?
C206 C201 C202 C203 -0.3(9) . . . . ?
C207 C201 C202 C203 -179.7(6) . . . . ?
C201 C202 C203 C204 -0.4(9) . . . . ?
C202 C203 C204 C205 0.4(9) . . . . ?
C203 C204 C205 C206 0.3(9) . . . . ?
C202 C201 C206 C205 0.9(9) . . . . ?
C207 C201 C206 C205 -179.6(6) . . . . ?
C204 C205 C206 C201 -0.9(9) . . . . ?
C306 C301 C302 C303 0.3(16) . . . . ?
C307 C301 C302 C303 -177.0(11) . . . . ?
C301 C302 C303 C304 -1.2(16) . . . . ?
C302 C303 C304 C305 1.4(16) . . . . ?
C303 C304 C305 C306 -0.7(15) . . . . ?
C304 C305 C306 C301 -0.2(15) . . . . ?
C302 C301 C306 C305 0.4(16) . . . . ?
C307 C301 C306 C305 177.7(11) . . . . ?
C316 C311 C312 C313 0.0 . . . . ?
C317 C311 C312 C313 180.0 . . . . ?
C311 C312 C313 C314 0.0 . . . . ?
C312 C313 C314 C315 0.0 . . . . ?
C313 C314 C315 C316 0.0 . . . . ?
C312 C311 C316 C315 0.0 . . . . ?
C317 C311 C316 C315 180.0 . . . . ?
C314 C315 C316 C311 0.0 . . . . ?

_diffrn_measured_fraction_theta_max 0.970
_diffrn_reflns_theta_full        26.00
_diffrn_measured_fraction_theta_full 0.987
_refine_diff_density_max         2.653
_refine_diff_density_min         -1.473
_refine_diff_density_rms         0.126
